# Supplementary material for: Diammine{N-[2-(hy­droxy­imino)­propion­yl]-N′-[2-(oxidoimino)­propion­yl]propane-1,3-diaminido-κ4 N,N′,N′′,N′′′}iron(III)
Source: Acta Crystallogr Sect E Struct Rep Online. 2012 Nov 30;68(Pt 12):m1568–9. doi: 10.1107/S160053681204826X (PMC3588803; doi:10.1107/S160053681204826X)
Supplement: Supplementary file 1 [file e-68-m1568-sup1.cif]

##############################################################################
#                                                                            #
# This CIF contains the data in a paper accepted for publication in          #
# Acta Crystallographica Section E. It conforms to the requirements of       #
# Notes for Authors for Acta Crystallographica Section E, and has been       #
# peer reviewed under the auspices of the IUCr Commission on Journals.       #
#                                                                            #
# Full details of the Crystallographic Information File format               #
# are given in the paper "The Crystallographic Information File (CIF):       #
# a New Standard Archive File for Crystallography" by S. R. Hall, F. H.      #
# Allen and I. D. Brown [Acta Cryst. (1991), A47, 655-685].                  #
#                                                                            #
# The current version of the core CIF dictionary is obtainable from          #
# ftp://ftp.iucr.org/pub/cif_core.dic.                                       #
#                                                                            #
# Software is freely available for graphical display of the structure(s)     #
# in this CIF. For information consult the CIF software page                 #
# http://www.iucr.org/resources/cif/software.                                #
#                                                                            #
# This file may be used for bona fide research purposes within the           #
# scientific community so long as proper attribution is given to the journal # 
# article from which it was obtained.                                        #
#                                                                            #
##############################################################################
data_global
_audit_creation_method     'from SHELXL97 CIF and IUCr SHELXL97-template'
_journal_date_recd_electronic     2012-11-16
_journal_date_accepted     2012-11-24
_journal_name_full     'Acta Crystallographica, Section E'
_journal_year     2012
_journal_volume     68
_journal_issue     12
_journal_page_first     m1568
_journal_page_last     m1569
_journal_paper_category     QM
_journal_paper_doi     10.1107/S160053681204826X
_journal_coeditor_code     HY2607
_publ_contact_author_name     'Tomyn Stefania'
_publ_contact_author_address
;
Department of Chemistry
National Taras Shevchenko University of Kyiv
Volodymyrska Street 64
01601 Kyiv, Ukraine
;
_publ_contact_author_email     stefania.tomyn@gmail.com
_publ_contact_author_fax      380442393393
_publ_contact_author_phone      380442393393
_publ_section_title
;\
Diammine{<i>N</i>-[2-(hydroxyimino)propionyl]-<i>N</i>'-[2-(oxidoimino)\
propionyl]propane-1,3-diaminido-\k^4^<i>N</i>,<i>N</i>',<i>N</i>'',\
<i>N</i>'''}iron(III)
;
loop_
    _publ_author_name
    _publ_author_address
    'Tomyn, Stefania'
;
Department of Chemistry
National Taras Shevchenko University of Kyiv
Volodymyrska Street 64
01601 Kyiv, Ukraine
;
    'Haukka, Matti'
;
Department of Chemistry
University of Jyv\~askyl\~a
PO Box 35, FI-40014
Finland
;
    'Nedelkov, Ruslan'
;
Department of Chemistry
National Taras Shevchenko University of Kyiv
Volodymyrska Street 64
01601 Kyiv, Ukraine
;
data_I
_audit_creation_method     SHELXL-97
_chemical_name_systematic
;
Diammine{<i>N</i>-[2-(hydroxyimino)propionyl]-<i>N</i>'-[2-
(oxidoimino)propionyl]propane-1,3-diaminido-
\k^4^<i>N</i>,<i>N</i>',<i>N</i>'',<i>N</i>'''}iron(III)
;
_chemical_name_common     ?
_chemical_formula_moiety     'C9 H19 Fe N6 O4'
_chemical_formula_sum     'C9 H19 Fe N6 O4'
_chemical_formula_iupac     '[Fe (C9 H13 N4 O4) (N H3)2]'
_chemical_formula_weight     331.15
_chemical_melting_point     ?
_symmetry_cell_setting     monoclinic
_symmetry_space_group_name_H-M     'P 21/m'
_symmetry_space_group_name_Hall     '-P 2yb'
loop_
    _symmetry_equiv_pos_as_xyz
    'x, y, z'
    '-x, y+1/2, -z'
    '-x, -y, -z'
    'x, -y-1/2, z'
_cell_length_a     8.9111(3)
_cell_length_b     7.2255(3)
_cell_length_c     10.6194(4)
_cell_angle_alpha     90.00
_cell_angle_beta     108.994(2)
_cell_angle_gamma     90.00
_cell_volume     646.52(4)
_cell_formula_units_Z     2
_cell_measurement_reflns_used     2700
_cell_measurement_theta_min     1.00
_cell_measurement_theta_max     27.48
_cell_measurement_temperature     100(2)
_exptl_crystal_description     block
_exptl_crystal_colour     red
_exptl_crystal_size_max     0.20
_exptl_crystal_size_mid     0.09
_exptl_crystal_size_min     0.04
_exptl_crystal_density_diffrn     1.701
_exptl_crystal_density_meas     ?
_exptl_crystal_density_method     'not measured'
_exptl_crystal_F_000     346.0
_exptl_absorpt_coefficient_mu     1.192
_exptl_absorpt_correction_type     multi-scan
_exptl_absorpt_process_details     '(DENZO/SCALEPACK; Otwinowski & Minor, 1997)'
_exptl_absorpt_correction_T_min     0.7953
_exptl_absorpt_correction_T_max     0.9536
_exptl_special_details     ?
_diffrn_ambient_temperature     100(2)
_diffrn_radiation_type     MoK\a
_diffrn_radiation_wavelength     0.71073
_diffrn_radiation_source     'fine-focus sealed tube'
_diffrn_radiation_monochromator     'horizontally mounted graphite crystal'
_diffrn_measurement_device_type     'Nonius KappaCCD'
_diffrn_measurement_device     '95mm CCD camera on \k-goniostat'
_diffrn_measurement_method     '\f and \w scans with \k offset'
_diffrn_detector_area_resol_mean     9
_diffrn_reflns_number     12359
_diffrn_reflns_av_R_equivalents     0.0467
_diffrn_reflns_av_sigmaI/netI     0.0315
_diffrn_reflns_theta_min     2.42
_diffrn_reflns_theta_max     27.47
_diffrn_reflns_theta_full     27.47
_diffrn_measured_fraction_theta_max     0.998
_diffrn_measured_fraction_theta_full     0.998
_diffrn_reflns_limit_h_min     -11
_diffrn_reflns_limit_h_max     11
_diffrn_reflns_limit_k_min     -9
_diffrn_reflns_limit_k_max     9
_diffrn_reflns_limit_l_min     -13
_diffrn_reflns_limit_l_max     13
_diffrn_standards_number     ?
_diffrn_standards_interval_count     ?
_diffrn_standards_interval_time     ?
_diffrn_standards_decay_%     ?
_refine_special_details
;
Refinement of <i>F</i>^2^ against ALL reflections. The weighted <i>R</i>-factor
<i>wR</i> and goodness of fit <i>S</i> are based on <i>F</i>^2^, conventional
<i>R</i>-factors <i>R</i> are based on <i>F</i>, with <i>F</i> set to zero for
negative <i>F</i>^2^. The threshold expression of <i>F</i>^2^ >
\s(<i>F</i>^2^) is used only for calculating <i>R</i>-factors(gt) <i>etc</i>.
and is not relevant to the choice of reflections for refinement.
<i>R</i>-factors based on <i>F</i>^2^ are statistically about twice as large
as those based on <i>F</i>, and <i>R</i>- factors based on ALL data will be
even larger.
;
_reflns_number_total     1599
_reflns_number_gt     1361
_reflns_threshold_expression     I>2\s(I)
_refine_ls_structure_factor_coef     Fsqd
_refine_ls_matrix_type     full
_refine_ls_R_factor_all     0.0390
_refine_ls_R_factor_gt     0.0299
_refine_ls_wR_factor_gt     0.0708
_refine_ls_wR_factor_ref     0.0741
_refine_ls_goodness_of_fit_ref     1.042
_refine_ls_restrained_S_all     1.042
_refine_ls_number_reflns     1599
_refine_ls_number_parameters     124
_refine_ls_number_restraints     0
_refine_ls_hydrogen_treatment     constr
_refine_ls_weighting_scheme     calc
_refine_ls_weighting_details
         'calc w=1/[\s^2^(Fo^2^)+(0.0280P)^2^+0.7141P] where P=(Fo^2^+2Fc^2^)/3'
_atom_sites_solution_hydrogens     geom
_atom_sites_solution_primary     direct
_atom_sites_solution_secondary     difmap
_refine_ls_shift/su_max     0.000
_refine_ls_shift/su_mean     0.000
_refine_diff_density_max     0.584
_refine_diff_density_min     -0.461
_refine_ls_extinction_method     none
_refine_ls_extinction_coef     ?
loop_
    _atom_type_symbol
    _atom_type_description
    _atom_type_scat_dispersion_real
    _atom_type_scat_dispersion_imag
    _atom_type_scat_source
    'C' 'C' 0.0033 0.0016
                         'International Tables Vol C Tables 4.2.6.8 and 6.1.1.4'
    'H' 'H' 0.0000 0.0000
                         'International Tables Vol C Tables 4.2.6.8 and 6.1.1.4'
    'N' 'N' 0.0061 0.0033
                         'International Tables Vol C Tables 4.2.6.8 and 6.1.1.4'
    'O' 'O' 0.0106 0.0060
                         'International Tables Vol C Tables 4.2.6.8 and 6.1.1.4'
    'Fe' 'Fe' 0.3463 0.8444
                         'International Tables Vol C Tables 4.2.6.8 and 6.1.1.4'
_computing_data_collection     'COLLECT (Nonius, 2000)'
_computing_cell_refinement     'DENZO/SCALEPACK (Otwinowski & Minor, 1997)'
_computing_data_reduction     'DENZO/SCALEPACK (Otwinowski & Minor, 1997)'
_computing_structure_solution     'SHELXS97 (Sheldrick, 2008)'
_computing_structure_refinement     'SHELXL97 (Sheldrick, 2008)'
_computing_molecular_graphics
;XP in SHELXTL (Sheldrick, 2008) and
<i>Mercury</i> (Macrae <i>et al.</i>, 2006)
;
_computing_publication_material     'SHELXL97 (Sheldrick, 2008)'
loop_
    _atom_site_type_symbol
    _atom_site_label
    _atom_site_fract_x
    _atom_site_fract_y
    _atom_site_fract_z
    _atom_site_U_iso_or_equiv
    _atom_site_adp_type
    _atom_site_calc_flag
    _atom_site_refinement_flags
    _atom_site_occupancy
    _atom_site_symmetry_multiplicity
    _atom_site_disorder_assembly
    _atom_site_disorder_group
    Fe Fe1 0.84000(4) 0.7500 0.68148(4) 0.01316(12) Uani d S 1 2 . .
    O O1 1.1762(2) 0.7500 0.72129(19) 0.0199(4) Uani d S 1 2 . .
    H H1O 1.1180 0.7500 0.6258 0.030 Uiso d SR 1 2 . .
    O O2 0.9831(2) 0.7500 1.07989(18) 0.0220(4) Uani d S 1 2 . .
    O O3 0.4412(2) 0.7500 0.36943(19) 0.0196(4) Uani d S 1 2 . .
    O O4 0.9952(2) 0.7500 0.48443(18) 0.0162(4) Uani d S 1 2 . .
    N N5 0.85135(18) 1.0255(2) 0.67972(15) 0.0151(3) Uani d . 1 1 . .
    H H5D 0.9063 1.0618 0.6252 0.023 Uiso calc R 1 1 . .
    H H5E 0.9016 1.0674 0.7637 0.023 Uiso calc R 1 1 . .
    H H5F 0.7514 1.0730 0.6494 0.023 Uiso calc R 1 1 . .
    N N1 1.0616(3) 0.7500 0.7808(2) 0.0148(4) Uani d S 1 2 . .
    N N2 0.8273(3) 0.7500 0.8580(2) 0.0149(4) Uani d S 1 2 . .
    N N3 0.6183(3) 0.7500 0.5839(2) 0.0146(4) Uani d S 1 2 . .
    N N4 0.8536(2) 0.7500 0.5050(2) 0.0135(4) Uani d S 1 2 . .
    C C1 1.1043(3) 0.7500 0.9092(3) 0.0166(5) Uani d S 1 2 . .
    C C2 1.2708(3) 0.7500 0.9983(3) 0.0243(6) Uani d S 1 2 A .
    H H2A 1.2741 0.7215 1.0894 0.036 Uiso calc PR 0.50 1 . .
    H H2B 1.3177 0.8722 0.9964 0.036 Uiso calc PR 0.50 1 . .
    H H2C 1.3310 0.6563 0.9681 0.036 Uiso calc PR 0.50 1 . .
    C C3 0.9631(3) 0.7500 0.9576(3) 0.0162(5) Uani d S 1 2 A .
    C C4 0.6775(3) 0.7500 0.8870(3) 0.0191(6) Uani d S 1 2 A 1
    H H4A 0.6940 0.8119 0.9736 0.023 Uiso calc PR 0.50 1 A 1
    H H4B 0.6456 0.6205 0.8952 0.023 Uiso calc PR 0.50 1 A 1
    C C5 0.5460(4) 0.8461(6) 0.7819(4) 0.0181(8) Uani d P 0.50 1 A 1
    H H5A 0.5811 0.9733 0.7708 0.022 Uiso calc PR 0.50 1 A 1
    H H5B 0.4534 0.8564 0.8136 0.022 Uiso calc PR 0.50 1 A 1
    C C6 0.4926(3) 0.7500 0.6449(3) 0.0187(6) Uani d S 1 2 A 1
    H H6A 0.4618 0.6207 0.6555 0.022 Uiso calc PR 0.50 1 A 1
    H H6B 0.3981 0.8145 0.5852 0.022 Uiso calc PR 0.50 1 A 1
    C C7 0.5789(3) 0.7500 0.4522(3) 0.0152(5) Uani d S 1 2 A .
    C C8 0.7221(3) 0.7500 0.4066(3) 0.0152(5) Uani d S 1 2 A .
    C C9 0.7113(3) 0.7500 0.2641(3) 0.0229(6) Uani d S 1 2 . .
    H H9A 0.7349 0.8742 0.2386 0.034 Uiso calc PR 0.50 1 A .
    H H9B 0.6038 0.7142 0.2092 0.034 Uiso calc PR 0.50 1 . .
    H H9C 0.7880 0.6616 0.2505 0.034 Uiso calc PR 0.50 1 . .
loop_
    _atom_site_aniso_label
    _atom_site_aniso_U_11
    _atom_site_aniso_U_22
    _atom_site_aniso_U_33
    _atom_site_aniso_U_12
    _atom_site_aniso_U_13
    _atom_site_aniso_U_23
    Fe1 0.01225(19) 0.0146(2) 0.01244(19) 0.000 0.00372(14) 0.000
    O1 0.0132(9) 0.0290(11) 0.0181(10) 0.000 0.0062(8) 0.000
    O2 0.0250(10) 0.0279(11) 0.0107(9) 0.000 0.0027(8) 0.000
    O3 0.0121(9) 0.0254(11) 0.0183(10) 0.000 0.0006(7) 0.000
    O4 0.0119(8) 0.0212(10) 0.0174(9) 0.000 0.0073(7) 0.000
    N5 0.0155(7) 0.0153(8) 0.0139(7) 0.0005(6) 0.0041(6) 0.0013(6)
    N1 0.0135(10) 0.0150(11) 0.0162(11) 0.000 0.0052(8) 0.000
    N2 0.0150(10) 0.0172(11) 0.0131(10) 0.000 0.0052(8) 0.000
    N3 0.0128(10) 0.0175(11) 0.0142(11) 0.000 0.0053(8) 0.000
    N4 0.0120(10) 0.0139(11) 0.0153(11) 0.000 0.0053(8) 0.000
    C1 0.0172(13) 0.0147(13) 0.0147(12) 0.000 0.0007(10) 0.000
    C2 0.0201(14) 0.0317(17) 0.0174(14) 0.000 0.0011(11) 0.000
    C3 0.0201(13) 0.0128(12) 0.0134(12) 0.000 0.0025(10) 0.000
    C4 0.0181(13) 0.0229(14) 0.0181(13) 0.000 0.0086(11) 0.000
    C5 0.0158(17) 0.020(2) 0.0206(19) 0.0000(15) 0.0091(15) 0.0001(15)
    C6 0.0135(12) 0.0250(15) 0.0187(13) 0.000 0.0067(10) 0.000
    C7 0.0147(12) 0.0127(12) 0.0174(12) 0.000 0.0042(10) 0.000
    C8 0.0153(12) 0.0157(12) 0.0146(12) 0.000 0.0048(10) 0.000
    C9 0.0190(14) 0.0350(17) 0.0124(13) 0.000 0.0022(11) 0.000
_geom_special_details
;
All e.s.d.'s (except the e.s.d. in the dihedral angle between two l.s. planes)
are estimated using the full covariance matrix. The cell e.s.d.'s are taken
into account individually in the estimation of e.s.d.'s in distances, angles
and torsion angles; correlations between e.s.d.'s in cell parameters are only
used when they are defined by crystal symmetry. An approximate (isotropic)
treatment of cell e.s.d.'s is used for estimating e.s.d.'s involving l.s.
planes.
;
loop_
    _geom_bond_atom_site_label_1
    _geom_bond_atom_site_label_2
    _geom_bond_site_symmetry_2
    _geom_bond_distance
    _geom_bond_publ_flag
    Fe1 N3 . 1.909(2) ?
    Fe1 N1 . 1.912(2) ?
    Fe1 N2 . 1.914(2) ?
    Fe1 N4 . 1.917(2) ?
    Fe1 N5 . 1.9932(16) ?
    O1 N1 . 1.364(3) ?
    O1 H1O . 0.9769 ?
    O2 C3 . 1.252(3) ?
    O3 C7 . 1.255(3) ?
    O4 O4 4_575 0.000(4) ?
    O4 N4 . 1.349(3) ?
    N5 H5D . 0.9100 ?
    N5 H5E . 0.9100 ?
    N5 H5F . 0.9100 ?
    N1 C1 . 1.291(3) ?
    N2 C3 . 1.323(3) ?
    N2 C4 . 1.464(3) ?
    N3 C7 . 1.327(3) ?
    N3 C6 . 1.465(3) ?
    N4 C8 . 1.292(3) ?
    N4 O4 4_575 1.349(3) ?
    C1 C2 . 1.478(4) ?
    C1 C3 . 1.506(4) ?
    C2 H2A . 0.9800 ?
    C2 H2B . 0.9800 ?
    C2 H2C . 0.9800 ?
    C4 C5 . 1.500(4) ?
    C4 H4A . 0.9900 ?
    C4 H4B . 0.9900 ?
    C5 C6 . 1.541(4) ?
    C5 H5A . 0.9900 ?
    C5 H5B . 0.9900 ?
    C6 H6A . 0.9900 ?
    C6 H6B . 0.9900 ?
    C7 C8 . 1.505(4) ?
    C8 C9 . 1.485(4) ?
    C9 H9A . 0.9800 ?
    C9 H9B . 0.9800 ?
    C9 H9C . 0.9800 ?
loop_
    _geom_angle_atom_site_label_1
    _geom_angle_atom_site_label_2
    _geom_angle_atom_site_label_3
    _geom_angle_site_symmetry_1
    _geom_angle_site_symmetry_3
    _geom_angle
    _geom_angle_publ_flag
    N3 Fe1 N1 . . 179.44(10) ?
    N3 Fe1 N2 . . 98.66(9) ?
    N1 Fe1 N2 . . 80.78(9) ?
    N3 Fe1 N4 . . 81.55(9) ?
    N1 Fe1 N4 . . 99.01(9) ?
    N2 Fe1 N4 . . 179.79(9) ?
    N3 Fe1 N5 . . 92.39(4) ?
    N1 Fe1 N5 . . 87.63(5) ?
    N2 Fe1 N5 . . 91.64(5) ?
    N4 Fe1 N5 . . 88.35(5) ?
    N3 Fe1 N5 . 4_575 92.39(5) ?
    N1 Fe1 N5 . 4_575 87.63(4) ?
    N2 Fe1 N5 . 4_575 91.64(5) ?
    N4 Fe1 N5 . 4_575 88.35(5) ?
    N5 Fe1 N5 . 4_575 173.75(9) ?
    N1 O1 H1O . . 104.8 ?
    Fe1 N5 H5D . . 109.5 ?
    Fe1 N5 H5E . . 109.5 ?
    H5D N5 H5E . . 109.5 ?
    Fe1 N5 H5F . . 109.5 ?
    H5D N5 H5F . . 109.5 ?
    H5E N5 H5F . . 109.5 ?
    C1 N1 O1 . . 118.8(2) ?
    C1 N1 Fe1 . . 118.60(18) ?
    O1 N1 Fe1 . . 122.60(16) ?
    C3 N2 C4 . . 119.4(2) ?
    C3 N2 Fe1 . . 116.91(18) ?
    C4 N2 Fe1 . . 123.68(17) ?
    C7 N3 C6 . . 119.2(2) ?
    C7 N3 Fe1 . . 116.37(17) ?
    C6 N3 Fe1 . . 124.43(17) ?
    C8 N4 O4 . 4_575 121.3(2) ?
    C8 N4 O4 . . 121.3(2) ?
    C8 N4 Fe1 . . 117.49(18) ?
    O4 N4 Fe1 4_575 . 121.24(16) ?
    O4 N4 Fe1 . . 121.24(16) ?
    N1 C1 C2 . . 124.4(3) ?
    N1 C1 C3 . . 111.7(2) ?
    C2 C1 C3 . . 123.9(2) ?
    C1 C2 H2A . . 109.5 ?
    C1 C2 H2B . . 109.5 ?
    H2A C2 H2B . . 109.5 ?
    C1 C2 H2C . . 109.5 ?
    H2A C2 H2C . . 109.5 ?
    H2B C2 H2C . . 109.5 ?
    O2 C3 N2 . . 127.8(3) ?
    O2 C3 C1 . . 120.1(2) ?
    N2 C3 C1 . . 112.0(2) ?
    N2 C4 C5 . . 112.9(2) ?
    N2 C4 H4A . . 109.0 ?
    C5 C4 H4A . . 109.0 ?
    N2 C4 H4B . . 109.0 ?
    C5 C4 H4B . . 109.0 ?
    H4A C4 H4B . . 107.8 ?
    C4 C5 C6 . . 114.8(3) ?
    C4 C5 H5A . . 108.6 ?
    C6 C5 H5A . . 108.6 ?
    C4 C5 H5B . . 108.6 ?
    C6 C5 H5B . . 108.6 ?
    H5A C5 H5B . . 107.5 ?
    N3 C6 C5 . . 111.8(2) ?
    N3 C6 H6A . . 109.3 ?
    C5 C6 H6A . . 109.3 ?
    N3 C6 H6B . . 109.3 ?
    C5 C6 H6B . . 109.3 ?
    H6A C6 H6B . . 107.9 ?
    O3 C7 N3 . . 127.0(2) ?
    O3 C7 C8 . . 120.8(2) ?
    N3 C7 C8 . . 112.2(2) ?
    N4 C8 C9 . . 124.4(2) ?
    N4 C8 C7 . . 112.4(2) ?
    C9 C8 C7 . . 123.2(2) ?
    C8 C9 H9A . . 109.5 ?
    C8 C9 H9B . . 109.5 ?
    H9A C9 H9B . . 109.5 ?
    C8 C9 H9C . . 109.5 ?
    H9A C9 H9C . . 109.5 ?
    H9B C9 H9C . . 109.5 ?
loop_
    _geom_torsion_atom_site_label_1
    _geom_torsion_atom_site_label_2
    _geom_torsion_atom_site_label_3
    _geom_torsion_atom_site_label_4
    _geom_torsion_site_symmetry_1
    _geom_torsion_site_symmetry_2
    _geom_torsion_site_symmetry_3
    _geom_torsion_site_symmetry_4
    _geom_torsion
    _geom_torsion_publ_flag
    N5 Fe1 N1 C1 . . . . 92.04(4) ?
    N5 Fe1 N1 C1 4_575 . . . -92.04(4) ?
    N5 Fe1 N1 O1 . . . . -87.96(4) ?
    N5 Fe1 N1 O1 4_575 . . . 87.96(4) ?
    N5 Fe1 N2 C3 . . . . -87.34(4) ?
    N5 Fe1 N2 C3 4_575 . . . 87.34(4) ?
    N5 Fe1 N2 C4 . . . . 92.66(4) ?
    N5 Fe1 N2 C4 4_575 . . . -92.66(4) ?
    N5 Fe1 N3 C7 . . . . 87.98(5) ?
    N5 Fe1 N3 C7 4_575 . . . -87.98(5) ?
    N5 Fe1 N3 C6 . . . . -92.02(5) ?
    N5 Fe1 N3 C6 4_575 . . . 92.02(5) ?
    N5 Fe1 N4 C8 . . . . -92.66(4) ?
    N5 Fe1 N4 C8 4_575 . . . 92.66(4) ?
    N5 Fe1 N4 O4 . . . 4_575 87.34(4) ?
    N5 Fe1 N4 O4 4_575 . . 4_575 -87.34(4) ?
    N5 Fe1 N4 O4 . . . . 87.34(4) ?
    N5 Fe1 N4 O4 4_575 . . . -87.34(4) ?
    C3 N2 C4 C5 . . . . 149.83(18) ?
    Fe1 N2 C4 C5 . . . . -30.17(18) ?
    N2 C4 C5 C6 . . . . 66.1(3) ?
    C7 N3 C6 C5 . . . . -150.96(17) ?
    Fe1 N3 C6 C5 . . . . 29.04(17) ?
    C4 C5 C6 N3 . . . . -65.3(3) ?
loop_
    _geom_hbond_atom_site_label_D
    _geom_hbond_atom_site_label_H
    _geom_hbond_atom_site_label_A
    _geom_hbond_site_symmetry_A
    _geom_hbond_distance_DH
    _geom_hbond_distance_HA
    _geom_hbond_distance_DA
    _geom_hbond_angle_DHA
    O1 H1O O4 . 0.98 1.54 2.508(3) 168
    N5 H5D O4 2_756 0.91 2.15 3.015(2) 158
    N5 H5E O2 2_757 0.91 2.11 2.979(2) 160
    N5 H5F O3 2_656 0.91 2.10 2.969(2) 160
