# Supplementary material for: Diammine{N-[2-(hy­droxy­imino)­propion­yl]-N′-[2-(oxidoimino)­propion­yl]propane-1,3-diaminido-κ4 N,N′,N′′,N′′′}iron(III)
Source: Acta Crystallogr Sect E Struct Rep Online. 2012 Nov 30;68(Pt 12):m1568–9. doi: 10.1107/S160053681204826X (PMC3588803; doi:10.1107/S160053681204826X)
Supplement: Supplementary file 2 [file e-68-m1568-Isup2.hkl]

# 
# h,k,l, Fc-squared, Fo-squared, sigma(Fo-squared) and status flag 
# 
data_I
_shelx_title ' dp135d in P2(1)/m (red block)' 
_shelx_refln_list_code          4 
_shelx_F_calc_maximum      191.66 
_exptl_crystal_F_000       350.00 
_reflns_d_resolution_high  0.7703 
 
loop_ 
 _symmetry_equiv_pos_as_xyz 
 'x, y, z' 
 '-x, y+1/2, -z' 
 '-x, -y, -z' 
 'x, -y-1/2, z' 
 
_cell_length_a     8.9111 
_cell_length_b     7.2255 
_cell_length_c    10.6194 
_cell_angle_alpha  90.000 
_cell_angle_beta  108.994 
_cell_angle_gamma  90.000 
 
_shelx_F_squared_multiplier     1.000 
 
loop_ 
 _refln_index_h 
 _refln_index_k 
 _refln_index_l 
 _refln_F_squared_calc 
 _refln_F_squared_meas 
 _refln_F_squared_sigma 
 _refln_observed_status 
   1   0   0     3100.45     1044.05   1196.67 o 
   2   0   0        0.93        8.50      1.73 o 
   3   0   0     2621.91     2329.05     38.66 o 
   4   0   0      515.15      472.52      9.64 o 
   5   0   0      255.13      292.40      6.87 o 
   6   0   0     1841.24     1899.22     30.69 o 
   7   0   0     2026.71     2063.72     34.43 o 
   8   0   0       27.38       30.46      4.19 o 
   9   0   0      599.88      503.56     95.14 o 
  10   0   0      235.40      236.81     17.33 o 
   1   1   0     4175.62     4100.31     47.38 o 
   2   1   0      118.40      119.34      2.07 o 
   3   1   0        0.75       -0.28      1.11 o 
   4   1   0      372.70      345.38      5.00 o 
   5   1   0     1357.91     1388.08     16.10 o 
   6   1   0        0.48        0.77      1.44 o 
   7   1   0      463.91      456.29      7.17 o 
   8   1   0     1158.41     1204.92     16.71 o 
   9   1   0      126.67      128.73      5.37 o 
  10   1   0       11.74       10.22      4.60 o 
   0   2   0    36732.87    33312.02    967.89 o 
   1   2   0      781.17      780.38      9.03 o 
   2   2   0       48.42       82.63      2.08 o 
   3   2   0      200.50      156.58      2.54 o 
   4   2   0        0.96        2.03      1.21 o 
   5   2   0      346.26      336.57      5.47 o 
   6   2   0      916.99      865.91     22.51 o 
   7   2   0      796.31      789.05     11.28 o 
   8   2   0       69.14       69.32      2.66 o 
   9   2   0      403.98      430.27     14.16 o 
  10   2   0       29.59       22.30      5.42 o 
   1   3   0     3269.81     3264.52     33.97 o 
   2   3   0      835.29      789.88      9.69 o 
   3   3   0       13.07        8.71      1.59 o 
   4   3   0      250.04      252.28      4.15 o 
   5   3   0     1495.49     1541.06     18.31 o 
   6   3   0        6.59        9.32      1.56 o 
   7   3   0      293.04      281.59      5.76 o 
   8   3   0     1195.85     1252.79     21.03 o 
   9   3   0      130.81      128.94      6.13 o 
  10   3   0        6.70        5.81      4.15 o 
   0   4   0    16984.44    17259.39    256.47 o 
   1   4   0     1793.12     1764.02     19.73 o 
   2   4   0       30.98       27.30      2.27 o 
   3   4   0      870.38      830.03     11.04 o 
   4   4   0      324.54      294.88      5.23 o 
   5   4   0      181.12      174.27      3.61 o 
   6   4   0     1045.57     1067.07     17.53 o 
   7   4   0      995.21     1011.97     19.15 o 
   8   4   0        4.29        3.07      3.04 o 
   9   4   0      542.50      561.01     21.47 o 
   1   5   0      617.47      673.71      9.75 o 
   2   5   0       83.60       74.37      2.35 o 
   3   5   0        8.11        4.95      1.24 o 
   4   5   0       67.79       66.67      2.94 o 
   5   5   0      581.16      604.11     11.76 o 
   6   5   0       18.67       15.92      2.71 o 
   7   5   0      147.34      132.51      9.54 o 
   8   5   0      652.88      650.00     23.19 o 
   9   5   0       24.23       22.71      9.24 o 
   0   6   0     4956.36     5290.21     80.87 o 
   1   6   0      456.30      467.70      7.43 o 
   2   6   0        7.82       13.99      1.69 o 
   3   6   0      147.45      143.07      3.33 o 
   4   6   0       43.33       47.26      2.88 o 
   5   6   0       70.44       63.39      4.11 o 
   6   6   0      327.60      326.03      9.48 o 
   7   6   0      306.39      309.43      9.66 o 
   8   6   0       10.54       24.01      9.68 o 
   1   7   0      709.82      744.59     12.23 o 
   2   7   0      272.35      274.56      6.12 o 
   3   7   0        4.08        3.86      1.49 o 
   4   7   0      139.53      133.99      5.12 o 
   5   7   0      570.72      595.94     19.39 o 
   6   7   0        5.27        3.54      5.29 o 
   7   7   0      123.94      119.75     20.99 o 
   0   8   0     2611.61     2696.93     95.68 o 
   1   8   0      183.62      179.73     11.71 o 
   2   8   0        3.20        3.58      3.89 o 
   3   8   0      173.93      184.37      8.14 o 
   4   8   0       56.90       46.40      9.97 o 
   5   8   0       32.97       33.69      8.35 o 
   1   9   0      170.80      141.29     12.86 o 
   2   9   0        9.21       14.68      7.73 o 
   3   9   0        0.12       -5.13      7.84 o 
 -11   0   1      272.61      241.95     17.49 o 
 -10   0   1        7.08       12.17      5.31 o 
  -9   0   1      503.75      411.18     88.97 o 
  -8   0   1      124.75      101.39     14.90 o 
  -7   0   1        5.40        2.47      2.78 o 
  -6   0   1      799.21      692.51     98.43 o 
  -5   0   1     3464.80     3579.11     55.02 o 
  -4   0   1      756.00      838.07     14.38 o 
  -3   0   1     4644.52     4599.96     71.77 o 
  -2   0   1      796.40      638.32     11.70 o 
  -1   0   1     4246.00     2238.42    832.75 o 
   1   0   1      758.29      716.11     12.96 o 
   2   0   1     1291.95     1315.96     23.07 o 
   3   0   1      421.05      397.52      8.02 o 
   4   0   1     4486.55     4528.97     64.82 o 
   5   0   1      577.88      557.18     10.80 o 
   6   0   1        7.11        6.44      2.51 o 
   7   0   1     1188.94     1210.29     23.85 o 
   8   0   1      432.79      443.78     13.17 o 
   9   0   1       14.68       14.91      4.92 o 
  10   0   1       57.73       59.90     10.45 o 
 -11   1   1       14.80       11.76      5.08 o 
 -10   1   1      400.95      426.82     16.90 o 
  -9   1   1      371.77      411.93      8.81 o 
  -8   1   1       26.65       28.26      2.26 o 
  -7   1   1      191.39      186.21      3.77 o 
  -6   1   1      675.80      686.39      9.05 o 
  -5   1   1       65.99       72.42      2.13 o 
  -4   1   1     1816.11     1743.92     18.69 o 
  -3   1   1     3886.35     3845.81     40.71 o 
  -2   1   1       22.94       31.07      1.12 o 
  -1   1   1     4716.78     4586.30     46.05 o 
   0   1   1     5593.90     5337.89     60.50 o 
   1   1   1       29.39       42.73      1.61 o 
   2   1   1      388.98      394.12      5.67 o 
   3   1   1     2942.87     2847.03     31.37 o 
   4   1   1      666.68      717.55      9.30 o 
   5   1   1      629.46      649.60      9.44 o 
   6   1   1     1757.78     1621.81     87.07 o 
   7   1   1      152.91      145.12      3.85 o 
   8   1   1      405.00      423.43      9.57 o 
   9   1   1      476.04      446.71     12.46 o 
  10   1   1        9.17       -1.39      5.18 o 
 -10   2   1        1.88        8.99      5.87 o 
  -9   2   1      119.58      114.82      5.56 o 
  -8   2   1       27.59       25.41      2.17 o 
  -7   2   1        0.90       -0.95      1.39 o 
  -6   2   1       98.66      102.57      3.85 o 
  -5   2   1     1459.04     1421.61     18.04 o 
  -4   2   1      387.98      410.96      5.75 o 
  -3   2   1      589.85      607.70      8.61 o 
  -2   2   1      165.76      212.17      3.22 o 
  -1   2   1      892.24      964.38     10.96 o 
   0   2   1      405.28      402.81      6.06 o 
   1   2   1      602.26      737.00      9.15 o 
   2   2   1       12.47       13.60      1.21 o 
   3   2   1      380.50      369.38      5.53 o 
   4   2   1     1612.68     1618.33     18.27 o 
   5   2   1       57.78       50.09      2.00 o 
   6   2   1       27.20       23.45      1.77 o 
   7   2   1      619.83      633.81      9.90 o 
   8   2   1      100.90      101.21      3.58 o 
   9   2   1        2.43        1.05      4.23 o 
  10   2   1       21.65       24.60      5.73 o 
 -10   3   1      341.88      338.63     17.69 o 
  -9   3   1      362.67      388.71     10.48 o 
  -8   3   1       82.60       80.13      3.60 o 
  -7   3   1       90.47       88.72      2.42 o 
  -6   3   1      479.28      486.82      8.59 o 
  -5   3   1       80.39       73.00      3.12 o 
  -4   3   1     1970.39     1945.52     26.85 o 
  -3   3   1     2339.74     2327.58     31.97 o 
  -2   3   1       33.77       33.64      1.07 o 
  -1   3   1     5584.31     5394.72     54.45 o 
   0   3   1     3764.47     3524.60     34.82 o 
   1   3   1      120.31      123.03      2.69 o 
   2   3   1     1140.74     1128.44     13.42 o 
   3   3   1     2500.12     2526.46     27.95 o 
   4   3   1      555.88      533.41      7.75 o 
   5   3   1      428.06      436.68      7.11 o 
   6   3   1     1577.85     1611.23     19.85 o 
   7   3   1      162.26      147.85      7.21 o 
   8   3   1      243.54      198.37     18.72 o 
   9   3   1      571.78      571.42     20.83 o 
  10   3   1        9.39        8.01      5.35 o 
 -10   4   1        8.63        8.45      4.59 o 
  -9   4   1      242.35      227.85     12.04 o 
  -8   4   1      164.16      159.44      5.58 o 
  -7   4   1       14.95       13.60      1.79 o 
  -6   4   1      268.74      271.00      5.72 o 
  -5   4   1     1892.30     1884.53     26.04 o 
  -4   4   1      240.99      256.64      5.50 o 
  -3   4   1      803.39      805.25     11.41 o 
  -2   4   1      492.42      464.89      6.37 o 
  -1   4   1     1209.09     1278.61     14.72 o 
   0   4   1      833.90      789.93     10.14 o 
   1   4   1      208.34      185.38      3.59 o 
   2   4   1      453.08      451.14      6.19 o 
   3   4   1      267.01      278.04      4.58 o 
   4   4   1     1717.95     1704.96     58.25 o 
   5   4   1      482.24      475.98      7.67 o 
   6   4   1       19.67       22.67      2.04 o 
   7   4   1      631.15      627.57     12.12 o 
   8   4   1      338.70      325.08     12.72 o 
   9   4   1        3.02        0.30      4.75 o 
  -9   5   1      275.40      269.68     17.91 o 
  -8   5   1       17.93       19.90      7.12 o 
  -7   5   1      160.83      142.01     10.49 o 
  -6   5   1      215.98      222.75     13.34 o 
  -5   5   1        1.24        2.37      2.52 o 
  -4   5   1      605.33      592.07     11.19 o 
  -3   5   1      523.23      507.71      7.97 o 
  -2   5   1       58.91       54.17      2.14 o 
  -1   5   1     1307.36     1389.04     16.37 o 
   0   5   1      572.73      579.62      8.26 o 
   1   5   1       31.82       32.26      1.96 o 
   2   5   1      293.40      298.60      5.21 o 
   3   5   1      599.35      610.04      8.68 o 
   4   5   1      127.09      128.12      5.91 o 
   5   5   1      215.69      204.95      4.96 o 
   6   5   1      699.15      679.89     12.85 o 
   7   5   1       25.36       15.01      3.12 o 
   8   5   1      146.14      125.24      9.51 o 
  -8   6   1       42.09       53.98     13.34 o 
  -7   6   1        6.06        8.97      8.39 o 
  -6   6   1       20.08       19.55      7.01 o 
  -5   6   1      664.17      670.25     15.07 o 
  -4   6   1       88.34       87.06      4.39 o 
  -3   6   1      156.78      167.27      6.01 o 
  -2   6   1       78.40       78.16      2.83 o 
  -1   6   1      341.52      356.34      6.42 o 
   0   6   1      203.56      197.20      4.41 o 
   1   6   1        7.47        9.02      2.08 o 
   2   6   1       83.09       83.22      2.83 o 
   3   6   1      127.15      119.42      3.87 o 
   4   6   1      431.47      458.70     10.20 o 
   5   6   1      116.86      120.93      4.12 o 
   6   6   1       28.15       22.05      3.14 o 
   7   6   1      252.25      231.14     12.33 o 
   8   6   1       97.97      104.01     20.75 o 
  -7   7   1       10.35        6.18      9.18 o 
  -6   7   1      166.82      164.09     13.32 o 
  -5   7   1       29.79       23.95      3.26 o 
  -4   7   1      635.22      655.21     12.41 o 
  -3   7   1      477.40      487.13     10.81 o 
  -2   7   1        1.31        1.28      2.08 o 
  -1   7   1     1067.09     1102.34     17.94 o 
   0   7   1      763.53      763.26     13.97 o 
   1   7   1       15.28       16.72      2.57 o 
   2   7   1      263.21      259.64      6.08 o 
   3   7   1      702.42      719.90     13.61 o 
   4   7   1      135.04      121.52      5.85 o 
   5   7   1      159.64      163.06     13.84 o 
   6   7   1      674.88      705.25     23.46 o 
  -5   8   1      436.44      409.98     20.30 o 
  -4   8   1       79.09       71.63      7.04 o 
  -3   8   1      142.29      125.18      7.07 o 
  -2   8   1       94.11       90.73      8.34 o 
  -1   8   1      203.68      186.35      7.17 o 
   0   8   1      101.55      106.86      7.70 o 
   1   8   1       36.37       43.16      5.04 o 
   2   8   1       57.15       57.75      5.21 o 
   3   8   1       52.24       42.50      4.54 o 
   4   8   1      383.33      379.68     16.76 o 
   5   8   1       95.84       89.47      7.70 o 
  -3   9   1      102.95       99.45      8.90 o 
  -2   9   1        0.04        1.64      8.97 o 
  -1   9   1      189.53      178.81     21.31 o 
   0   9   1      192.53      182.68     23.54 o 
   1   9   1        0.87       -4.58     10.16 o 
   2   9   1       18.47       22.82      6.12 o 
 -11   0   2       87.96       89.96     11.60 o 
 -10   0   2      297.56      307.38     18.11 o 
  -9   0   2       42.96       35.75      3.69 o 
  -8   0   2        9.13        7.41      2.97 o 
  -7   0   2       18.44       16.84      2.67 o 
  -6   0   2      169.39      164.66      5.47 o 
  -5   0   2      808.23      823.02     15.84 o 
  -4   0   2     2945.23     2963.84     48.62 o 
  -3   0   2     1438.71     1380.86     24.89 o 
  -2   0   2      369.69      314.31      6.67 o 
  -1   0   2      996.61      900.95     16.74 o 
   0   0   2      658.82      628.32     11.52 o 
   1   0   2      501.46      611.87     11.29 o 
   2   0   2     4770.32     4908.27     70.16 o 
   3   0   2     8652.13     9248.94    127.58 o 
   4   0   2        1.97        4.95      2.53 o 
   5   0   2      260.03      242.88      6.54 o 
   6   0   2      430.49      447.17     10.85 o 
   7   0   2        0.22        1.31      2.55 o 
   8   0   2      758.67      727.36     21.00 o 
   9   0   2      627.81      606.37     33.20 o 
  10   0   2       87.63       94.40     17.31 o 
 -11   1   2        8.33        6.51      5.00 o 
 -10   1   2       24.62       23.60      4.43 o 
  -9   1   2      410.97      433.90      8.69 o 
  -8   1   2       98.17       81.82      2.81 o 
  -7   1   2        0.89        1.22      1.26 o 
  -6   1   2     2514.39     2508.51     27.66 o 
  -5   1   2     1028.61      995.31     12.38 o 
  -4   1   2        0.15        2.66      1.14 o 
  -3   1   2        3.69       11.54      0.85 o 
  -2   1   2        2.32        5.37      1.22 o 
  -1   1   2       34.85       58.98      1.74 o 
   0   1   2       21.11       35.36      1.37 o 
   1   1   2      727.59      796.43     10.14 o 
   2   1   2        4.60        5.01      1.45 o 
   3   1   2     2031.10     1936.56     21.65 o 
   4   1   2      500.19      485.99      7.25 o 
   5   1   2        1.76        3.05      1.87 o 
   6   1   2       71.56       74.50      2.92 o 
   7   1   2        6.68       14.64      2.48 o 
   8   1   2      181.02      145.16     12.05 o 
   9   1   2      228.48      209.70     11.31 o 
  10   1   2      121.75      123.31     13.30 o 
 -11   2   2        6.76        7.90      4.96 o 
 -10   2   2      112.59      111.72     10.54 o 
  -9   2   2      111.54      101.45      5.22 o 
  -8   2   2      177.10      169.71      5.09 o 
  -7   2   2       45.30       45.22      2.89 o 
  -6   2   2      222.83      212.42      5.30 o 
  -5   2   2       89.46       86.02      2.74 o 
  -4   2   2      766.79      744.36     10.99 o 
  -3   2   2      184.16      180.94      3.57 o 
  -2   2   2      244.06      281.36      3.65 o 
  -1   2   2       93.01      141.96      2.67 o 
   0   2   2      200.81      291.28      4.32 o 
   1   2   2       23.60       30.74      1.64 o 
   2   2   2      989.27     1001.32     12.02 o 
   3   2   2     3175.09     3371.47     37.60 o 
   4   2   2        6.05       10.66      1.71 o 
   5   2   2       14.90        9.85      1.77 o 
   6   2   2       66.81       66.97      2.80 o 
   7   2   2       57.65       52.57      2.94 o 
   8   2   2      404.83      385.70     10.05 o 
   9   2   2      271.70      260.93     14.80 o 
  10   2   2        6.93       -1.53      8.26 o 
 -10   3   2        0.89       -3.40      4.88 o 
  -9   3   2      358.85      364.81     10.42 o 
  -8   3   2       34.98       29.32      2.74 o 
  -7   3   2       32.88       31.70      2.37 o 
  -6   3   2     1917.83     1953.69     27.20 o 
  -5   3   2     1079.59     1103.16     19.27 o 
  -4   3   2       22.77       16.53      2.62 o 
  -3   3   2      100.53       83.74      2.54 o 
  -2   3   2      408.03      381.46      4.74 o 
  -1   3   2       43.37       66.25      2.03 o 
   0   3   2      295.85      240.57      4.04 o 
   1   3   2      794.41      814.66     10.56 o 
   2   3   2       58.88       75.27      2.25 o 
   3   3   2     1637.15     1699.86     18.62 o 
   4   3   2      493.87      482.75      7.06 o 
   5   3   2       41.93       33.75      1.94 o 
   6   3   2       92.33       96.90      3.14 o 
   7   3   2       12.27       14.60      2.09 o 
   8   3   2      234.16      229.25      9.55 o 
   9   3   2      175.87      162.64      9.60 o 
 -10   4   2      138.08      138.72      8.44 o 
  -9   4   2       56.20       49.37      2.75 o 
  -8   4   2        3.39        5.55      4.96 o 
  -7   4   2       10.92       11.35      3.72 o 
  -6   4   2      132.56      127.71      5.57 o 
  -5   4   2      349.27      343.45     10.73 o 
  -4   4   2     1698.57     1723.41     24.76 o 
  -3   4   2      132.69      118.41      2.73 o 
  -2   4   2        0.71        0.86      1.02 o 
  -1   4   2      767.59      723.07      9.95 o 
   0   4   2       37.22       27.66      1.81 o 
   1   4   2       68.64       60.07      2.10 o 
   2   4   2     1984.53     2020.86     23.25 o 
   3   4   2     2731.10     2883.85     33.47 o 
   4   4   2        0.26        0.64      1.38 o 
   5   4   2      152.79      155.29      5.98 o 
   6   4   2      350.68      331.15     15.09 o 
   7   4   2       14.19        7.84      2.60 o 
   8   4   2      350.80      341.35     13.71 o 
   9   4   2      522.92      533.33     23.99 o 
  -9   5   2       95.84      120.29     14.31 o 
  -8   5   2       16.44       14.36      7.56 o 
  -7   5   2        3.04        8.87      4.87 o 
  -6   5   2      647.45      671.71     17.63 o 
  -5   5   2      510.98      499.88     13.71 o 
  -4   5   2        1.29        1.36      2.15 o 
  -3   5   2        3.12        4.24      1.30 o 
  -2   5   2       36.36       37.60      1.79 o 
  -1   5   2       14.53       19.53      2.56 o 
   0   5   2        7.44        5.84      1.70 o 
   1   5   2       42.09       47.46      2.59 o 
   2   5   2       14.50       16.93      1.98 o 
   3   5   2      753.70      767.93     10.85 o 
   4   5   2       69.94       74.27      3.89 o 
   5   5   2        6.16        0.15      3.26 o 
   6   5   2       81.22       81.32      5.03 o 
   7   5   2        6.96       -1.17      3.59 o 
   8   5   2       72.09       55.30     10.51 o 
  -8   6   2       38.49       40.34     10.18 o 
  -7   6   2       14.07       10.60      6.82 o 
  -6   6   2       68.18       72.80      8.36 o 
  -5   6   2       63.80       62.46      2.78 o 
  -4   6   2      396.54      431.75     11.46 o 
  -3   6   2       31.12       23.33      2.14 o 
  -2   6   2       13.12       10.65      1.75 o 
  -1   6   2      137.95      149.95      4.22 o 
   0   6   2        2.33        2.33      1.69 o 
   1   6   2        8.03        6.73      1.91 o 
   2   6   2      539.92      561.10      9.01 o 
   3   6   2      764.88      800.09     13.30 o 
   4   6   2        1.47        6.51      1.93 o 
   5   6   2       17.59       27.22      6.32 o 
   6   6   2       69.06       56.48      6.80 o 
   7   6   2       25.63       20.09      7.75 o 
  -7   7   2       16.61       14.70      8.83 o 
  -6   7   2      670.43      712.18     32.77 o 
  -5   7   2      416.74      428.06     16.72 o 
  -4   7   2        6.97        4.79      2.67 o 
  -3   7   2       82.83       88.80      3.94 o 
  -2   7   2      186.68      184.56      5.01 o 
  -1   7   2        0.54       -1.58      2.10 o 
   0   7   2       82.13       90.07      3.69 o 
   1   7   2      226.13      207.98     14.39 o 
   2   7   2       43.22       38.81      3.09 o 
   3   7   2      559.88      540.51     11.80 o 
   4   7   2      213.11      224.01      8.33 o 
   5   7   2       44.85       40.91      9.71 o 
   6   7   2       49.96       40.79      6.47 o 
  -5   8   2       96.15       88.15      6.77 o 
  -4   8   2      235.75      244.35     17.12 o 
  -3   8   2       43.76       49.07      5.06 o 
  -2   8   2        8.55        7.43      3.97 o 
  -1   8   2       93.58       89.01      5.19 o 
   0   8   2        7.98        9.16      4.57 o 
   1   8   2       15.62       11.14      4.31 o 
   2   8   2      345.39      334.55     14.96 o 
   3   8   2      492.00      492.29     18.76 o 
   4   8   2        2.01        1.86      5.91 o 
  -3   9   2        0.83        0.42      5.48 o 
  -2   9   2       11.93       16.43      6.38 o 
  -1   9   2        0.31       -5.62      8.11 o 
   0   9   2        1.95        6.37      6.37 o 
   1   9   2       12.07       11.61      7.86 o 
   2   9   2        0.18        1.57      6.93 o 
 -11   0   3        0.41        0.21     10.62 o 
 -10   0   3      400.68      387.62     21.18 o 
  -9   0   3     1000.80     1018.01     25.20 o 
  -8   0   3       21.73       31.69      5.02 o 
  -7   0   3      537.46      541.72     13.80 o 
  -6   0   3     1545.79     1536.57     28.24 o 
  -5   0   3       22.21       46.33      2.75 o 
  -4   0   3       74.02       67.85      3.09 o 
  -3   0   3     4096.53     4038.63     64.71 o 
  -2   0   3     2693.68     2755.11     57.21 o 
  -1   0   3      505.05      512.29      9.83 o 
   0   0   3     3368.18     3153.49     48.50 o 
   1   0   3        8.49       24.98      2.34 o 
   2   0   3      172.54      149.03      4.64 o 
   3   0   3     1757.18     1684.75     27.11 o 
   4   0   3      494.48      420.57      9.35 o 
   5   0   3       10.84       12.22      2.77 o 
   6   0   3       72.35       91.71      4.77 o 
   7   0   3      128.82      151.27      7.00 o 
   8   0   3        2.15       -2.74      5.85 o 
   9   0   3      204.38      188.68     22.21 o 
 -11   1   3        3.97       -0.36      4.00 o 
 -10   1   3      290.83      292.15     11.80 o 
  -9   1   3        8.04        7.55      1.85 o 
  -8   1   3       20.99       27.29      1.95 o 
  -7   1   3      542.60      561.65      7.93 o 
  -6   1   3      150.51      148.86      3.09 o 
  -5   1   3        5.17        1.54      1.29 o 
  -4   1   3      475.30      635.09      8.03 o 
  -3   1   3      301.57      302.05      4.48 o 
  -2   1   3     2966.59     3066.51     31.80 o 
  -1   1   3      148.13      148.48      2.92 o 
   0   1   3      396.17      433.83      5.78 o 
   1   1   3      310.15      350.85      5.41 o 
   2   1   3      257.55      230.36      4.10 o 
   3   1   3      152.16      145.61      3.11 o 
   4   1   3       99.78       87.95      2.82 o 
   5   1   3     1034.43     1015.40     13.69 o 
   6   1   3        3.01        3.20      2.10 o 
   7   1   3       31.99       26.10      2.86 o 
   8   1   3      367.22      355.76     10.16 o 
   9   1   3       22.04       25.05      7.14 o 
 -11   2   3       14.10       11.40      4.64 o 
 -10   2   3      119.07      111.19      6.59 o 
  -9   2   3      468.36      496.58     10.62 o 
  -8   2   3       59.07       61.44      4.92 o 
  -7   2   3      125.69      125.03      3.40 o 
  -6   2   3      364.14      346.98      5.69 o 
  -5   2   3       15.43       24.13      1.68 o 
  -4   2   3       13.62       25.18      1.65 o 
  -3   2   3      490.36      459.26      6.27 o 
  -2   2   3      587.68      609.17      7.15 o 
  -1   2   3        1.04       -0.39      1.39 o 
   0   2   3      203.65      185.03      3.33 o 
   1   2   3      689.28      824.07      9.96 o 
   2   2   3       19.36       18.60      1.82 o 
   3   2   3      631.77      586.89      8.48 o 
   4   2   3        3.08        3.98      1.81 o 
   5   2   3        1.07        1.98      1.86 o 
   6   2   3        5.22       10.74      2.36 o 
   7   2   3        2.37        6.52      2.54 o 
   8   2   3       16.96       22.75      4.22 o 
   9   2   3      121.51      126.58     10.71 o 
 -10   3   3      209.48      210.12     11.01 o 
  -9   3   3       15.23       14.52      5.03 o 
  -8   3   3       63.53       66.10      4.25 o 
  -7   3   3      490.87      497.92      9.12 o 
  -6   3   3       41.15       41.27      2.76 o 
  -5   3   3       39.27       29.92      3.19 o 
  -4   3   3       22.82       34.45      2.55 o 
  -3   3   3       49.22       47.67      1.82 o 
  -2   3   3     1650.49     1665.84     18.75 o 
  -1   3   3     1027.21      994.79     12.75 o 
   0   3   3      305.50      332.93      4.96 o 
   1   3   3        8.41        7.62      1.62 o 
   2   3   3      629.48      617.29      8.62 o 
   3   3   3      150.45      148.94      3.66 o 
   4   3   3       96.88       86.46      2.73 o 
   5   3   3      890.56      907.53     12.22 o 
   6   3   3       13.14       14.24      2.34 o 
   7   3   3        8.51        6.35      2.45 o 
   8   3   3      303.93      281.55     12.38 o 
   9   3   3       76.18       77.76     10.62 o 
 -10   4   3      317.71      334.78     25.81 o 
  -9   4   3      468.82      469.05     24.30 o 
  -8   4   3       51.96       46.68      5.20 o 
  -7   4   3      451.46      446.27     12.74 o 
  -6   4   3      593.03      605.00     15.38 o 
  -5   4   3       13.96       12.09      3.44 o 
  -4   4   3       95.05       79.78      3.01 o 
  -3   4   3     1254.41     1219.41     16.18 o 
  -2   4   3      723.77      743.73      9.73 o 
  -1   4   3       47.74       51.42      2.05 o 
   0   4   3     1168.22     1185.21     14.60 o 
   1   4   3        1.19        1.25      1.64 o 
   2   4   3        1.73        0.89      1.67 o 
   3   4   3     1320.36     1346.11     16.35 o 
   4   4   3      139.38      118.89      3.37 o 
   5   4   3       18.65       17.12      2.10 o 
   6   4   3       79.90       93.23      4.82 o 
   7   4   3       40.20       42.22      5.98 o 
   8   4   3        2.91        1.79      6.96 o 
  -9   5   3        1.40        0.46      6.91 o 
  -8   5   3        3.06        0.42      7.43 o 
  -7   5   3      246.44      241.93     10.47 o 
  -6   5   3       38.68       39.17      5.01 o 
  -5   5   3        8.95        9.02      3.43 o 
  -4   5   3       27.45       24.69      2.16 o 
  -3   5   3        6.75        6.43      1.43 o 
  -2   5   3      261.37      276.66    134.88 o 
  -1   5   3      173.72      182.58      3.94 o 
   0   5   3       60.03       62.27      2.42 o 
   1   5   3       47.61       41.33      2.20 o 
   2   5   3      145.31      139.60      3.87 o 
   3   5   3       22.58       22.59      2.21 o 
   4   5   3       36.24       32.05      2.40 o 
   5   5   3      280.73      282.25      6.72 o 
   6   5   3        3.48       -1.10      2.90 o 
   7   5   3        0.60       -0.77      6.49 o 
   8   5   3       98.76       93.53      7.88 o 
  -8   6   3       39.04       25.67      7.98 o 
  -7   6   3      116.58      103.80     13.30 o 
  -6   6   3      159.38      162.02     11.82 o 
  -5   6   3        4.98        7.79      3.25 o 
  -4   6   3        0.33        0.01      1.99 o 
  -3   6   3      230.22      226.85      5.49 o 
  -2   6   3      199.47      191.04      4.38 o 
  -1   6   3        1.38        1.25      1.78 o 
   0   6   3      232.69      250.02      5.67 o 
   1   6   3       27.04       23.46      2.43 o 
   2   6   3        0.23       -0.60      1.94 o 
   3   6   3      367.97      386.26      7.91 o 
   4   6   3        3.46        2.64      2.52 o 
   5   6   3        3.50        1.68      3.99 o 
   6   6   3        7.99       16.45      5.80 o 
   7   6   3        1.65        3.10      6.27 o 
  -7   7   3      216.59      205.21     15.84 o 
  -6   7   3        2.30       -4.20      7.13 o 
  -5   7   3       43.76       55.53      6.67 o 
  -4   7   3       10.13       14.83      2.91 o 
  -3   7   3        3.80        1.54      2.62 o 
  -2   7   3      417.07      412.24      8.90 o 
  -1   7   3      283.94      291.81      8.19 o 
   0   7   3       44.55       41.14      2.90 o 
   1   7   3       13.00       11.78      2.45 o 
   2   7   3      323.56      312.26     10.03 o 
   3   7   3       71.71       67.95      7.60 o 
   4   7   3       45.09       37.46      5.73 o 
   5   7   3      330.19      331.82     16.99 o 
   6   7   3        7.93        8.80      6.39 o 
  -5   8   3        1.66       -0.19      6.08 o 
  -4   8   3        1.26        3.15      3.98 o 
  -3   8   3      191.56      177.73      8.65 o 
  -2   8   3      116.44      116.52      6.94 o 
  -1   8   3        7.60       -0.32      4.47 o 
   0   8   3      154.40      155.90      8.29 o 
   1   8   3        5.94        1.21      7.40 o 
   2   8   3        2.82        0.77      5.71 o 
   3   8   3      207.38      248.20     14.95 o 
   4   8   3       39.71       43.97      7.90 o 
  -2   9   3       82.42       80.73     10.78 o 
  -1   9   3        6.90        1.59      5.29 o 
   0   9   3       13.57       26.89      7.60 o 
   1   9   3        0.45        3.96      9.06 o 
 -11   0   4      388.33      434.41     26.30 o 
 -10   0   4       13.20       13.29      5.58 o 
  -9   0   4       51.15       50.85      4.16 o 
  -8   0   4      881.92      881.33     18.13 o 
  -7   0   4      488.10      441.50     57.39 o 
  -6   0   4      251.45      239.49      5.83 o 
  -5   0   4      425.40      360.93      8.80 o 
  -4   0   4       39.78       22.54      3.13 o 
  -3   0   4      545.43      539.70      9.92 o 
  -2   0   4     1652.10     1625.86     25.54 o 
  -1   0   4     4244.87     4252.69     63.45 o 
   0   0   4        4.10        6.84      2.19 o 
   1   0   4      263.37      255.05      6.06 o 
   2   0   4     1348.49     1353.59     22.65 o 
   3   0   4       45.63       40.15      3.20 o 
   4   0   4      723.23      719.17     15.80 o 
   5   0   4      520.13      547.00     12.73 o 
   6   0   4       30.03       26.02      4.21 o 
   7   0   4       86.75       73.57      6.04 o 
   8   0   4      477.26      454.77     21.76 o 
   9   0   4       56.98       55.04     15.19 o 
 -11   1   4       21.95       12.91      6.55 o 
 -10   1   4      323.82      349.55     16.62 o 
  -9   1   4      362.03      361.00      7.41 o 
  -8   1   4        3.58        4.07      1.63 o 
  -7   1   4      604.51      586.12      8.16 o 
  -6   1   4     1799.15     1850.96     19.91 o 
  -5   1   4      176.63      180.41      3.55 o 
  -4   1   4       81.67       56.58      1.72 o 
  -3   1   4     3727.38     3732.47     40.14 o 
  -2   1   4      181.54      204.22      3.58 o 
  -1   1   4     1177.51     1136.80     13.88 o 
   0   1   4     1475.51     1419.11     15.67 o 
   1   1   4       19.18       16.32      2.07 o 
   2   1   4      747.51      757.66      9.66 o 
   3   1   4      352.71      314.46      5.52 o 
   4   1   4      423.70      438.93      6.91 o 
   5   1   4      194.29      206.07      5.04 o 
   6   1   4       69.54       86.81      3.88 o 
   7   1   4      119.48      122.66      5.15 o 
   8   1   4       81.68       82.51      8.66 o 
   9   1   4       70.44       59.16     10.79 o 
 -11   2   4      222.63      266.11     16.77 o 
 -10   2   4       31.85       30.91      4.47 o 
  -9   2   4       13.31       15.26      2.01 o 
  -8   2   4      341.02      332.28      7.32 o 
  -7   2   4      404.76      410.63      6.81 o 
  -6   2   4       15.49       12.79      1.33 o 
  -5   2   4        3.75        8.20      1.28 o 
  -4   2   4        1.78        2.88      1.01 o 
  -3   2   4      150.51      130.74      2.58 o 
  -2   2   4       31.65       26.38      1.79 o 
  -1   2   4     1556.30     1515.36     17.44 o 
   0   2   4        1.01        4.99      1.76 o 
   1   2   4      127.48      160.97      3.19 o 
   2   2   4      201.50      174.50      3.65 o 
   3   2   4       42.21       47.33      2.35 o 
   4   2   4      212.90      177.26      4.25 o 
   5   2   4       44.22       47.55      2.72 o 
   6   2   4        0.39        4.81      2.45 o 
   7   2   4       39.74       44.63      4.30 o 
   8   2   4      114.86      123.59      9.14 o 
   9   2   4        5.24       -1.78      7.57 o 
 -10   3   4      443.19      457.84     26.67 o 
  -9   3   4      247.75      248.45      7.83 o 
  -8   3   4        1.70        0.98      2.76 o 
  -7   3   4      792.32      761.73     13.79 o 
  -6   3   4     1217.31     1244.12     18.57 o 
  -5   3   4       25.25       22.40      1.69 o 
  -4   3   4      276.74      267.81      4.91 o 
  -3   3   4     3241.08     3185.38     35.39 o 
  -2   3   4      103.12       95.50      2.47 o 
  -1   3   4     1063.62     1057.37     12.35 o 
   0   3   4     1823.02     1862.62     20.29 o 
   1   3   4        3.92        4.14      1.62 o 
   2   3   4      473.70      464.50      7.22 o 
   3   3   4      618.64      601.68      8.49 o 
   4   3   4      272.51      266.92      5.43 o 
   5   3   4       88.97       76.17      5.23 o 
   6   3   4      138.72      147.89      4.92 o 
   7   3   4      162.92      157.51      8.93 o 
   8   3   4       56.51       59.63      7.90 o 
 -10   4   4        5.44       11.22     11.11 o 
  -9   4   4       18.84       21.58      6.18 o 
  -8   4   4      546.06      533.30     16.13 o 
  -7   4   4      368.50      370.18     12.83 o 
  -6   4   4      212.35      208.64      8.75 o 
  -5   4   4      105.02       98.94      5.01 o 
  -4   4   4      124.04      126.94      3.31 o 
  -3   4   4      394.90      404.18      6.10 o 
  -2   4   4      614.38      596.00      8.33 o 
  -1   4   4     1862.00     1927.20     21.53 o 
   0   4   4       50.27       45.87      2.23 o 
   1   4   4       85.96       79.50      2.77 o 
   2   4   4      595.32      619.98      9.35 o 
   3   4   4        9.61        6.12      2.04 o 
   4   4   4      436.48      424.42      7.64 o 
   5   4   4      223.41      234.98      7.69 o 
   6   4   4       35.64       27.55      3.92 o 
   7   4   4      126.97      131.89     11.98 o 
   8   4   4      221.15      214.52     13.96 o 
  -9   5   4       98.58       91.23     11.26 o 
  -8   5   4       13.47        6.85      7.39 o 
  -7   5   4      336.96      346.01     13.74 o 
  -6   5   4      409.42      410.82     17.14 o 
  -5   5   4        1.78        3.48      2.05 o 
  -4   5   4       36.66       36.92      1.74 o 
  -3   5   4     1000.36     1000.86     13.22 o 
  -2   5   4       25.32       22.76      1.87 o 
  -1   5   4      215.82      201.70      8.59 o 
   0   5   4      560.17      589.25      8.81 o 
   1   5   4        6.87        5.26      1.94 o 
   2   5   4       68.80       77.96     28.20 o 
   3   5   4      182.30      166.04      5.11 o 
   4   5   4       43.93       36.08      2.88 o 
   5   5   4       31.07       30.82      3.48 o 
   6   5   4       33.74       39.34      6.61 o 
   7   5   4       33.77       27.74      7.19 o 
  -8   6   4      195.86      174.71     14.68 o 
  -7   6   4      222.17      208.74     14.27 o 
  -6   6   4       30.73       23.60      6.84 o 
  -5   6   4        1.51        0.82      1.74 o 
  -4   6   4       37.86       41.69      2.33 o 
  -3   6   4       89.25       88.93      3.05 o 
  -2   6   4       84.97       84.01      3.27 o 
  -1   6   4      612.55      642.87     10.44 o 
   0   6   4       16.79       17.23      2.39 o 
   1   6   4        1.37        2.95      2.39 o 
   2   6   4      101.06       92.61      9.22 o 
   3   6   4       10.57        4.02      3.01 o 
   4   6   4      116.77      110.83      6.28 o 
   5   6   4       23.58       34.49      7.06 o 
   6   6   4        3.95       -3.98      6.80 o 
  -7   7   4      388.35      387.83     23.01 o 
  -6   7   4      380.78      383.43     26.35 o 
  -5   7   4        8.54        9.19      4.58 o 
  -4   7   4      114.16      121.73      4.85 o 
  -3   7   4      804.46      816.49     14.53 o 
  -2   7   4       31.95       33.30      2.90 o 
  -1   7   4      309.19      306.73      7.68 o 
   0   7   4      659.52      685.16     12.99 o 
   1   7   4        7.34        5.38      2.75 o 
   2   7   4       86.27       83.32      5.40 o 
   3   7   4      252.88      252.53     12.75 o 
   4   7   4      114.32       95.86      8.85 o 
   5   7   4       30.50       40.97      8.27 o 
  -5   8   4       18.55       24.96      5.36 o 
  -4   8   4       16.01       11.67      5.30 o 
  -3   8   4       51.99       49.29      6.20 o 
  -2   8   4      157.37      161.33     12.64 o 
  -1   8   4      321.02      300.40     14.66 o 
   0   8   4        4.73        3.87      4.59 o 
   1   8   4       26.68       34.38      6.46 o 
   2   8   4       92.81       85.31     10.80 o 
   3   8   4        3.13        9.05      6.68 o 
 -11   0   5      342.84      372.42     22.70 o 
 -10   0   5      143.24      149.81     19.35 o 
  -9   0   5      122.31      110.44      5.48 o 
  -8   0   5      640.51      653.31     16.26 o 
  -7   0   5     2108.19     2196.84     39.27 o 
  -6   0   5     2080.32     2242.72     38.62 o 
  -5   0   5        1.87        5.92      2.20 o 
  -4   0   5     2798.36     2773.61     41.84 o 
  -3   0   5     1418.26     1390.91     22.32 o 
  -2   0   5      164.16      188.14      5.16 o 
  -1   0   5    11900.40    12301.63    194.01 o 
   0   0   5     2035.71     2071.64     33.17 o 
   1   0   5       77.06       92.13      4.08 o 
   2   0   5     1473.71     1454.65     24.81 o 
   3   0   5     1244.82     1267.71     23.35 o 
   4   0   5        9.68        5.42      2.96 o 
   5   0   5      605.43      596.63     15.17 o 
   6   0   5     1995.31     1992.91     46.31 o 
   7   0   5       62.61       61.70      9.04 o 
   8   0   5      173.34      133.06     14.34 o 
 -11   1   5      245.95      256.05     12.70 o 
 -10   1   5       13.10        5.57      3.73 o 
  -9   1   5      303.53      298.18      6.44 o 
  -8   1   5      276.81      293.68      5.54 o 
  -7   1   5       53.23       57.29      2.15 o 
  -6   1   5     1044.07     1063.06     13.20 o 
  -5   1   5      375.67      361.29      5.44 o 
  -4   1   5      125.01      129.02      2.87 o 
  -3   1   5      365.51      334.94      5.54 o 
  -2   1   5     1628.62     1639.58     18.67 o 
  -1   1   5      395.10      374.51      5.85 o 
   0   1   5      530.88      560.90      7.93 o 
   1   1   5     1165.39     1093.22     13.52 o 
   2   1   5      187.11      178.41      4.10 o 
   3   1   5       49.94       44.31      2.60 o 
   4   1   5       65.66       65.48      2.97 o 
   5   1   5       93.87       85.32      3.80 o 
   6   1   5      129.25      121.36      4.86 o 
   7   1   5      672.50      664.91     14.83 o 
   8   1   5      304.27      275.84     17.21 o 
 -11   2   5       81.12       76.88     11.41 o 
 -10   2   5       33.66       40.76      4.24 o 
  -9   2   5       97.95      105.69      3.65 o 
  -8   2   5      135.25      129.59      4.81 o 
  -7   2   5     1048.61     1104.92     15.08 o 
  -6   2   5     1126.46     1169.78     13.71 o 
  -5   2   5       75.61       77.53      2.10 o 
  -4   2   5      897.56      870.58     10.74 o 
  -3   2   5      291.96      301.21      4.57 o 
  -2   2   5       23.82       30.87      2.15 o 
  -1   2   5     4511.45     4646.73     50.45 o 
   0   2   5      789.11      754.78     10.02 o 
   1   2   5       61.62       57.36      2.51 o 
   2   2   5      250.30      253.13      4.97 o 
   3   2   5      447.99      450.58      7.49 o 
   4   2   5        9.79        7.61      2.30 o 
   5   2   5      212.94      217.64      6.01 o 
   6   2   5      989.77      942.96     18.45 o 
   7   2   5        1.84        1.17      4.56 o 
   8   2   5      114.57       98.95      9.64 o 
 -10   3   5        0.62       -3.56      3.72 o 
  -9   3   5      351.38      352.82      9.43 o 
  -8   3   5      288.23      291.02      7.52 o 
  -7   3   5       42.78       37.66      2.56 o 
  -6   3   5     1136.44     1131.60     15.01 o 
  -5   3   5      335.39      329.02      5.88 o 
  -4   3   5      212.02      211.11      3.72 o 
  -3   3   5      505.51      503.03      6.64 o 
  -2   3   5     1440.78     1431.38     18.32 o 
  -1   3   5      384.63      388.69      5.81 o 
   0   3   5      622.27      617.50      8.92 o 
   1   3   5     1021.91      995.80     13.34 o 
   2   3   5      198.75      211.80      4.99 o 
   3   3   5       60.54       63.65      2.92 o 
   4   3   5      198.37      188.36      5.20 o 
   5   3   5       97.31       83.92      4.25 o 
   6   3   5       62.89       53.81      4.59 o 
   7   3   5      773.16      804.77     29.81 o 
   8   3   5      285.51      281.09     15.87 o 
 -10   4   5      158.88      171.34     18.62 o 
  -9   4   5       28.29       25.90      7.73 o 
  -8   4   5      206.94      206.49     10.25 o 
  -7   4   5     1465.35     1483.28     37.69 o 
  -6   4   5      734.63      723.49     12.40 o 
  -5   4   5        0.74        2.23      1.95 o 
  -4   4   5     1476.59     1522.96     19.46 o 
  -3   4   5      542.63      534.16      7.53 o 
  -2   4   5      112.82      116.45      3.27 o 
  -1   4   5     3604.47     3813.68     41.01 o 
   0   4   5     1394.77     1439.17     17.75 o 
   1   4   5        2.99        1.77      2.12 o 
   2   4   5      460.83      474.59      8.43 o 
   3   4   5      994.66     1067.34     14.80 o 
   4   4   5        0.44        6.28      2.84 o 
   5   4   5      253.96      233.69      8.03 o 
   6   4   5     1313.86     1395.88     42.18 o 
   7   4   5       34.43       39.42      7.87 o 
  -9   5   5      105.42      103.44     12.03 o 
  -8   5   5      117.33      107.90      9.82 o 
  -7   5   5       64.85       62.48      7.62 o 
  -6   5   5      461.22      453.69     15.91 o 
  -5   5   5       55.34       58.60      3.06 o 
  -4   5   5      122.09      127.12      3.32 o 
  -3   5   5      169.90      164.67      3.61 o 
  -2   5   5      339.68      350.86      6.63 o 
  -1   5   5      216.62      222.61      4.75 o 
   0   5   5      185.03      191.32      4.34 o 
   1   5   5      226.95      221.69      5.33 o 
   2   5   5       57.31       67.11      3.53 o 
   3   5   5       18.35       30.65      3.04 o 
   4   5   5       51.35       54.12      5.73 o 
   5   5   5        7.87        5.52      5.21 o 
   6   5   5       35.24       25.26      7.54 o 
  -8   6   5       39.12       38.65     17.12 o 
  -7   6   5      527.53      521.41     27.59 o 
  -6   6   5      318.29      320.09     16.53 o 
  -5   6   5       15.66       10.31      3.28 o 
  -4   6   5      443.89      436.78     10.26 o 
  -3   6   5      185.94      178.55      4.40 o 
  -2   6   5       17.08       16.70      2.24 o 
  -1   6   5     1054.96     1085.58     16.88 o 
   0   6   5      388.82      401.23      8.26 o 
   1   6   5        0.28        1.58      2.86 o 
   2   6   5       81.37       83.65      4.29 o 
   3   6   5      295.29      307.45     10.19 o 
   4   6   5        3.67       -6.11      6.11 o 
   5   6   5       77.10       90.03      9.35 o 
   6   6   5      538.86      538.51     24.17 o 
  -7   7   5       12.78       15.76      9.46 o 
  -6   7   5      434.36      461.19     24.43 o 
  -5   7   5      179.11      178.27      9.37 o 
  -4   7   5       53.59       48.91      3.78 o 
  -3   7   5      249.84      246.34      8.19 o 
  -2   7   5      468.07      475.22     11.49 o 
  -1   7   5      183.93      157.39     10.54 o 
   0   7   5      214.77      208.11      7.06 o 
   1   7   5      318.86      343.48     11.06 o 
   2   7   5       88.01       96.08      6.53 o 
   3   7   5       42.04       51.29      6.33 o 
   4   7   5      143.23      155.55     12.52 o 
  -5   8   5        1.64       -6.03      8.70 o 
  -4   8   5      360.12      332.45     14.18 o 
  -3   8   5      137.95      140.19      9.78 o 
  -2   8   5       12.11        9.70      5.90 o 
  -1   8   5      716.36      731.29     27.33 o 
   0   8   5      223.25      227.44     12.85 o 
   1   8   5        1.36       -4.46     10.54 o 
   2   8   5      120.12      102.74     11.01 o 
 -11   0   6       21.97       25.59      6.35 o 
 -10   0   6       95.36       79.09     24.50 o 
  -9   0   6      447.83      507.93     15.46 o 
  -8   0   6       54.53       42.70      7.75 o 
  -7   0   6      279.30      255.62     32.99 o 
  -6   0   6     1426.80     1463.35     24.78 o 
  -5   0   6     1529.50     1540.69     25.77 o 
  -4   0   6      389.04      427.64      9.84 o 
  -3   0   6     2046.02     2099.99     32.14 o 
  -2   0   6     1702.49     1701.90     27.42 o 
  -1   0   6       26.49       23.93      2.72 o 
   0   0   6      575.61      487.23     10.30 o 
   1   0   6     1086.20     1068.47     19.46 o 
   2   0   6      108.89      100.24      4.90 o 
   3   0   6     2099.79     2101.58     37.66 o 
   4   0   6      158.81      161.23      6.87 o 
   5   0   6      231.15      225.46      9.82 o 
   6   0   6      533.23      527.06     17.95 o 
   7   0   6      371.60      391.08     29.18 o 
   8   0   6       69.41       26.82     10.68 o 
 -11   1   6      130.49      122.79      8.88 o 
 -10   1   6      159.03      170.49     12.18 o 
  -9   1   6       18.07       18.85      2.18 o 
  -8   1   6       16.59       25.37      2.25 o 
  -7   1   6      745.18      750.82     10.37 o 
  -6   1   6      288.66      304.95      5.25 o 
  -5   1   6      817.47      831.53     27.87 o 
  -4   1   6     2701.73     2763.11     30.55 o 
  -3   1   6      381.44      410.94      6.20 o 
  -2   1   6      596.61      578.39      8.13 o 
  -1   1   6      407.61      403.40      6.28 o 
   0   1   6      221.13      207.84      5.09 o 
   1   1   6       73.14       59.74      2.60 o 
   2   1   6     4455.52     4565.79     50.69 o 
   3   1   6      985.61     1020.19     15.11 o 
   4   1   6       23.75       18.54      3.22 o 
   5   1   6      897.68      900.26     16.59 o 
   6   1   6      203.31      183.70      6.82 o 
   7   1   6        4.57        3.13      5.05 o 
   8   1   6      125.94      122.61     26.36 o 
 -11   2   6       46.68       48.80      7.20 o 
 -10   2   6        1.21        2.88      3.07 o 
  -9   2   6      128.08      148.12      5.72 o 
  -8   2   6       22.21       22.28      2.37 o 
  -7   2   6       36.37       36.61      1.78 o 
  -6   2   6      491.02      484.90      7.37 o 
  -5   2   6      646.13      644.92      9.05 o 
  -4   2   6       96.27       86.18      2.58 o 
  -3   2   6      625.63      611.57      8.65 o 
  -2   2   6      484.03      465.67      7.06 o 
  -1   2   6        0.61        1.10      1.80 o 
   0   2   6       37.84       19.27      2.14 o 
   1   2   6      260.65      241.91      4.62 o 
   2   2   6       71.86       65.08      2.84 o 
   3   2   6      954.53      993.63     15.11 o 
   4   2   6        2.53        2.57      2.70 o 
   5   2   6       46.50       39.72      3.60 o 
   6   2   6      271.56      266.43      8.61 o 
   7   2   6      112.56      132.04      8.85 o 
 -10   3   6      211.72      208.14     12.14 o 
  -9   3   6        0.44        2.21      2.85 o 
  -8   3   6       18.14       19.12      3.10 o 
  -7   3   6      889.98      915.12     13.92 o 
  -6   3   6      183.49      175.64      4.25 o 
  -5   3   6      698.96      715.18      9.72 o 
  -4   3   6     2312.02     2315.10     27.90 o 
  -3   3   6      396.70      411.46      6.18 o 
  -2   3   6      631.75      653.56      8.73 o 
  -1   3   6      452.52      446.48      7.24 o 
   0   3   6      293.58      280.35      5.47 o 
   1   3   6      263.25      251.07      5.39 o 
   2   3   6     3262.34     3423.01     38.07 o 
   3   3   6     1015.39     1055.96     14.90 o 
   4   3   6       47.57       38.46      3.17 o 
   5   3   6      786.98      786.13     15.40 o 
   6   3   6      280.07      255.87     15.41 o 
   7   3   6        1.17       -0.20      9.96 o 
 -10   4   6       52.49       27.31     14.78 o 
  -9   4   6      293.42      303.63     15.36 o 
  -8   4   6       15.09       13.00      3.81 o 
  -7   4   6       87.45       89.20      5.61 o 
  -6   4   6     1015.66      998.39     18.42 o 
  -5   4   6      593.14      598.46      9.76 o 
  -4   4   6       90.23       83.06      2.54 o 
  -3   4   6     1240.50     1258.42     15.98 o 
  -2   4   6      706.28      672.92     27.44 o 
  -1   4   6        1.52        4.45      2.20 o 
   0   4   6      357.68      348.15      6.61 o 
   1   4   6      610.05      624.32     10.28 o 
   2   4   6       60.68       65.27      3.35 o 
   3   4   6     1051.53     1108.65     17.79 o 
   4   4   6      154.27      161.98      6.00 o 
   5   4   6       65.17       62.64      5.82 o 
   6   4   6      248.43      220.44     12.99 o 
   7   4   6      325.24      349.03     18.09 o 
  -9   5   6        0.09       22.05     54.74 o 
  -8   5   6        8.33        5.57     15.59 o 
  -7   5   6      428.75      419.82     22.70 o 
  -6   5   6       98.66       93.28      4.00 o 
  -5   5   6      256.11      249.69      5.90 o 
  -4   5   6      844.55      864.07     11.73 o 
  -3   5   6      153.81      160.76      3.90 o 
  -2   5   6      223.58      210.91      7.65 o 
  -1   5   6       64.41       73.20      3.33 o 
   0   5   6      144.98      138.29      5.02 o 
   1   5   6       91.41       87.25      4.35 o 
   2   5   6     1383.45     1452.15     23.21 o 
   3   5   6      492.01      475.39     11.84 o 
   4   5   6       31.46       30.49      5.20 o 
   5   5   6      289.32      283.68     14.76 o 
   6   5   6       95.87      105.12     11.47 o 
  -8   6   6        7.81        7.36      9.36 o 
  -7   6   6        4.75       15.06     10.88 o 
  -6   6   6      358.84      362.83     10.35 o 
  -5   6   6      252.84      234.74      6.65 o 
  -4   6   6        3.67        0.43      2.05 o 
  -3   6   6      337.54      334.12      7.03 o 
  -2   6   6      165.31      170.06      5.15 o 
  -1   6   6        1.90        4.02      2.54 o 
   0   6   6       60.96       62.94      3.88 o 
   1   6   6      141.12      154.33      5.88 o 
   2   6   6       17.63       18.79      6.33 o 
   3   6   6      419.42      410.37     13.95 o 
   4   6   6       17.87       11.44      7.19 o 
   5   6   6       11.10       18.60      7.74 o 
  -7   7   6      371.26      358.97     21.99 o 
  -6   7   6       50.26       38.09      8.92 o 
  -5   7   6      335.41      312.67     13.37 o 
  -4   7   6      754.54      767.53     25.42 o 
  -3   7   6       84.92       80.12      4.96 o 
  -2   7   6      230.92      223.99      7.01 o 
  -1   7   6      196.69      215.05      8.13 o 
   0   7   6      107.97      104.61      7.46 o 
   1   7   6       83.08       84.50     12.58 o 
   2   7   6     1292.22     1363.65     51.59 o 
   3   7   6      424.53      443.53     22.29 o 
  -4   8   6       24.30       20.77     11.09 o 
  -3   8   6      226.67      212.71     11.75 o 
  -2   8   6      165.56      163.44     10.10 o 
  -1   8   6        0.11       -5.37      5.37 o 
   0   8   6       67.73       94.10     19.76 o 
   1   8   6      159.95      155.40     12.50 o 
 -11   0   7       59.55       51.47      8.59 o 
 -10   0   7      118.89      124.02     11.64 o 
  -9   0   7       10.08        6.74      4.24 o 
  -8   0   7      583.43      644.78     19.01 o 
  -7   0   7      296.77      285.06      8.32 o 
  -6   0   7       68.63       65.37      3.44 o 
  -5   0   7      615.68      635.17     13.12 o 
  -4   0   7      977.90     1027.79     18.77 o 
  -3   0   7       60.78       66.80      3.90 o 
  -2   0   7      121.93      101.46      4.49 o 
  -1   0   7      682.11      632.30     13.09 o 
   0   0   7       78.35       82.24      5.77 o 
   1   0   7     1607.98     1609.24     28.37 o 
   2   0   7     5589.09     5766.03     90.21 o 
   3   0   7        8.70        7.71      3.24 o 
   4   0   7        2.55        4.09      4.26 o 
   5   0   7      507.85      508.85     16.57 o 
   6   0   7       59.12       70.21      7.75 o 
   7   0   7       76.37       53.42     16.82 o 
 -11   1   7       14.24       13.30      5.45 o 
 -10   1   7      102.04      103.99     10.51 o 
  -9   1   7      173.18      199.20      6.65 o 
  -8   1   7        4.27        4.57      2.09 o 
  -7   1   7      497.98      490.01      8.52 o 
  -6   1   7      429.91      429.16      7.40 o 
  -5   1   7        0.47        0.43      1.63 o 
  -4   1   7       18.53       20.06      2.16 o 
  -3   1   7     1295.60     1283.55     16.01 o 
  -2   1   7       66.27       61.84      2.72 o 
  -1   1   7       52.88       52.63      2.68 o 
   0   1   7      601.02      588.64      8.56 o 
   1   1   7      419.29      430.10      7.31 o 
   2   1   7      292.61      302.86      6.74 o 
   3   1   7      141.88      147.29      4.65 o 
   4   1   7       10.76       19.33      3.43 o 
   5   1   7        6.66        4.20      3.74 o 
   6   1   7      135.89      155.03      7.63 o 
   7   1   7      102.42      110.61     11.01 o 
 -11   2   7        1.16       -2.60      5.00 o 
 -10   2   7      145.18      145.18      7.47 o 
  -9   2   7       85.75       71.68      5.17 o 
  -8   2   7      121.36      118.91      3.46 o 
  -7   2   7      178.30      171.00      4.31 o 
  -6   2   7       10.36        9.01      1.81 o 
  -5   2   7       73.97       72.67      2.70 o 
  -4   2   7      294.46      289.68     14.47 o 
  -3   2   7      108.73      121.75      3.05 o 
  -2   2   7       14.26       20.34      2.26 o 
  -1   2   7       81.66       60.75      3.35 o 
   0   2   7       10.77       11.02      2.10 o 
   1   2   7      732.62      752.50     10.67 o 
   2   2   7     2899.93     3062.74     36.42 o 
   3   2   7        1.63        1.20      2.79 o 
   4   2   7       17.06        9.88      4.08 o 
   5   2   7      116.22      121.81      5.56 o 
   6   2   7        1.00       -0.77      5.34 o 
   7   2   7       40.51       28.44      8.89 o 
 -10   3   7      141.11      138.35      9.26 o 
  -9   3   7      215.56      247.01     13.09 o 
  -8   3   7        0.23       -1.67      1.67 o 
  -7   3   7      410.36      414.79      8.13 o 
  -6   3   7      594.34      623.83      9.86 o 
  -5   3   7        0.33        1.46      1.51 o 
  -4   3   7       21.49       20.62      1.92 o 
  -3   3   7     1402.63     1378.17     44.70 o 
  -2   3   7       36.93       29.77      2.53 o 
  -1   3   7       63.74       60.23      2.93 o 
   0   3   7      615.87      635.75      9.90 o 
   1   3   7      418.45      437.35      9.01 o 
   2   3   7      315.63      325.17      6.69 o 
   3   3   7      153.45      158.11      5.30 o 
   4   3   7       59.14       62.28      4.72 o 
   5   3   7       15.95       14.58      4.46 o 
   6   3   7      132.68      144.25     11.55 o 
 -10   4   7      154.54      158.79     16.46 o 
  -9   4   7        1.36       -3.96      4.94 o 
  -8   4   7      239.35      232.20     11.48 o 
  -7   4   7      271.26      265.15     12.31 o 
  -6   4   7       85.85       79.24      3.20 o 
  -5   4   7      321.34      318.03      6.42 o 
  -4   4   7      377.48      373.67      6.84 o 
  -3   4   7       34.37       34.56      2.42 o 
  -2   4   7      162.44      159.16      4.09 o 
  -1   4   7      223.45      211.14      5.08 o 
   0   4   7        0.07       -2.30      2.69 o 
   1   4   7     1129.06     1172.48     19.19 o 
   2   4   7     2616.88     2794.54     41.60 o 
   3   4   7       37.35       38.23      4.12 o 
   4   4   7        9.10        8.40      4.40 o 
   5   4   7      288.75      298.08     14.45 o 
   6   4   7       32.73       26.23     10.49 o 
  -9   5   7      102.48       85.51     11.74 o 
  -8   5   7        0.13       -5.80      7.64 o 
  -7   5   7      100.66       94.48      7.36 o 
  -6   5   7      248.48      263.37      8.95 o 
  -5   5   7        8.23        7.35      2.47 o 
  -4   5   7        5.66        5.56      1.74 o 
  -3   5   7      578.51      582.48      9.83 o 
  -2   5   7        3.36        1.84      2.56 o 
  -1   5   7        3.31        4.79      2.65 o 
   0   5   7      169.50      174.44      5.77 o 
   1   5   7      204.96      220.11      6.96 o 
   2   5   7      143.42      128.27      6.16 o 
   3   5   7       15.95       23.63      4.17 o 
   4   5   7        8.06        4.96      5.87 o 
   5   5   7       25.81       33.44     13.18 o 
  -8   6   7       54.96       59.44     12.79 o 
  -7   6   7      139.02      126.10     12.57 o 
  -6   6   7       10.39       15.47      4.95 o 
  -5   6   7       36.04       39.51      3.97 o 
  -4   6   7      105.83       88.63      3.64 o 
  -3   6   7       37.33       34.31      4.19 o 
  -2   6   7       18.64       19.77      3.02 o 
  -1   6   7       22.29       28.49      3.80 o 
   0   6   7        0.04       -3.65      3.65 o 
   1   6   7      422.67      428.88     12.77 o 
   2   6   7     1033.31     1098.39     38.08 o 
   3   6   7        4.76        6.84      6.79 o 
   4   6   7        0.76       16.80      6.30 o 
  -6   7   7      264.89      274.93     12.88 o 
  -5   7   7        0.55        0.89      6.08 o 
  -4   7   7       14.09       15.48      5.75 o 
  -3   7   7      575.11      568.37     15.27 o 
  -2   7   7       22.66       23.99      4.35 o 
  -1   7   7       31.79       34.49      5.27 o 
   0   7   7      273.58      263.89     13.64 o 
   1   7   7      228.36      226.21     12.98 o 
   2   7   7      105.04       82.52     11.37 o 
  -3   8   7        2.95        9.29      7.18 o 
  -2   8   7       40.93       56.00     10.67 o 
  -1   8   7       56.32       40.43      9.14 o 
 -11   0   8      152.73      156.93     14.38 o 
 -10   0   8      360.11      400.73     25.10 o 
  -9   0   8      251.63      271.93     12.73 o 
  -8   0   8       39.39       43.80      5.04 o 
  -7   0   8      368.90      363.50      9.71 o 
  -6   0   8        4.54        7.55      3.51 o 
  -5   0   8        3.10        4.89      2.71 o 
  -4   0   8     1517.84     1580.72     28.65 o 
  -3   0   8     1590.18     1613.87     27.87 o 
  -2   0   8        1.03       -0.10      3.01 o 
  -1   0   8     1026.10     1037.62     20.16 o 
   0   0   8      187.18      186.03      7.04 o 
   1   0   8       35.90       35.04      4.48 o 
   2   0   8       32.65       33.50      4.35 o 
   3   0   8       44.64       58.67      6.30 o 
   4   0   8       58.42       40.70      6.77 o 
   5   0   8      344.67      333.37     14.98 o 
   6   0   8      567.02      637.18     29.73 o 
 -11   1   8       47.31       56.68      6.37 o 
 -10   1   8        6.55       -1.75      5.11 o 
  -9   1   8      103.59      102.25      5.26 o 
  -8   1   8      362.20      377.02      7.96 o 
  -7   1   8      137.92      133.41      4.14 o 
  -6   1   8       11.61        6.41      2.19 o 
  -5   1   8      508.76      495.17      8.57 o 
  -4   1   8      326.57      330.90      6.46 o 
  -3   1   8      494.90      520.72      8.39 o 
  -2   1   8      373.33      353.07      6.69 o 
  -1   1   8      463.48      444.76      7.89 o 
   0   1   8        0.65        2.33      2.41 o 
   1   1   8      143.86      152.47      4.65 o 
   2   1   8       10.38        9.52      2.90 o 
   3   1   8        0.13        2.75      3.21 o 
   4   1   8      294.60      286.48      8.79 o 
   5   1   8      425.11      455.75     14.73 o 
   6   1   8        9.48       13.44      7.08 o 
 -10   2   8      107.51      108.66      7.68 o 
  -9   2   8      194.95      205.28      8.66 o 
  -8   2   8        0.07        1.78      1.90 o 
  -7   2   8       36.08       33.81      2.49 o 
  -6   2   8       54.47       48.61      2.82 o 
  -5   2   8       16.13       13.94      2.37 o 
  -4   2   8      445.34      451.56      7.64 o 
  -3   2   8      752.18      778.36     11.21 o 
  -2   2   8        3.14        2.69      2.63 o 
  -1   2   8      243.36      235.42      5.68 o 
   0   2   8        5.79        6.24      2.72 o 
   1   2   8       25.42       25.13      2.57 o 
   2   2   8        3.38       -0.56      2.80 o 
   3   2   8       42.10       30.69      3.43 o 
   4   2   8        9.83       12.46      4.25 o 
   5   2   8      235.41      224.45     10.02 o 
   6   2   8      183.73      202.30     11.66 o 
 -10   3   8       11.20       15.56      7.07 o 
  -9   3   8      196.23      188.51      8.18 o 
  -8   3   8      320.95      305.27      8.47 o 
  -7   3   8      129.42      122.28      3.80 o 
  -6   3   8        0.46        0.66      1.91 o 
  -5   3   8      237.87      218.74      6.26 o 
  -4   3   8      288.48      259.79     11.11 o 
  -3   3   8      354.55      351.23      6.52 o 
  -2   3   8      576.54      562.66      9.59 o 
  -1   3   8      292.20      270.47      6.05 o 
   0   3   8        1.31        1.73      2.41 o 
   1   3   8      304.86      317.37      7.87 o 
   2   3   8        6.56        4.61      3.20 o 
   3   3   8        1.51       -0.52      5.58 o 
   4   3   8      357.40      358.69     11.24 o 
   5   3   8      454.96      485.53     20.76 o 
   6   3   8       10.89        5.65      7.73 o 
  -9   4   8      205.83      189.04     10.57 o 
  -8   4   8       54.51       48.46      5.13 o 
  -7   4   8      129.73      132.23      4.74 o 
  -6   4   8        2.51        3.60      2.21 o 
  -5   4   8        7.56       12.55      2.30 o 
  -4   4   8      624.22      646.98     11.68 o 
  -3   4   8     1070.34     1059.41     37.25 o 
  -2   4   8        0.08       -0.33      3.23 o 
  -1   4   8      462.06      482.88     10.15 o 
   0   4   8      143.43      140.86      6.11 o 
   1   4   8       51.46       51.82      4.10 o 
   2   4   8       42.30       38.81      5.06 o 
   3   4   8        3.55       -1.01      3.73 o 
   4   4   8       72.84       74.59      7.88 o 
   5   4   8      304.09      320.02     21.68 o 
  -8   5   8      104.72       96.22      7.33 o 
  -7   5   8       91.74       84.60      6.86 o 
  -6   5   8       14.54       11.16      3.08 o 
  -5   5   8      284.55      235.77      5.86 o 
  -4   5   8      106.25      103.96      4.20 o 
  -3   5   8       92.45       78.39      3.56 o 
  -2   5   8      206.19      214.61      6.36 o 
  -1   5   8       83.63       79.37      4.95 o 
   0   5   8        5.56       -0.42      3.45 o 
   1   5   8      102.44      105.27      8.70 o 
   2   5   8        9.03        3.72      3.93 o 
   3   5   8        4.87        5.82      4.91 o 
   4   5   8      141.11      151.08     11.70 o 
  -7   6   8       12.72       20.52      4.57 o 
  -6   6   8        3.31       -2.27      4.51 o 
  -5   6   8        0.23        2.49      2.98 o 
  -4   6   8      133.99      143.81      5.82 o 
  -3   6   8      444.70      419.74     10.82 o 
  -2   6   8        0.14        1.34      3.60 o 
  -1   6   8       97.69       87.12      6.69 o 
   0   6   8       13.50       19.44      5.17 o 
   1   6   8       16.46       17.97      5.90 o 
   2   6   8        1.67       -0.83      4.82 o 
   3   6   8       24.92        9.25      6.92 o 
  -5   7   8       45.92       25.48      4.65 o 
  -4   7   8       92.42       87.42      6.11 o 
  -3   7   8      144.25      124.82      7.44 o 
  -2   7   8      267.11      267.58     12.47 o 
  -1   7   8      105.84      111.28      8.90 o 
   0   7   8        5.32        1.15      5.99 o 
   1   7   8      177.94      166.32     13.87 o 
 -10   0   9       13.52        7.49      6.95 o 
  -9   0   9      202.62      207.09     15.02 o 
  -8   0   9      298.17      300.03     13.82 o 
  -7   0   9        0.04       -3.33      3.33 o 
  -6   0   9       75.05       72.34      5.37 o 
  -5   0   9      304.34      296.85      9.58 o 
  -4   0   9        0.45        4.20      3.02 o 
  -3   0   9      263.29      233.05      8.09 o 
  -2   0   9      177.98      205.91      7.65 o 
  -1   0   9      152.03      159.27      7.22 o 
   0   0   9      292.17      294.38      9.86 o 
   1   0   9      128.26      128.27      6.99 o 
   2   0   9        6.06       10.70      4.74 o 
   3   0   9      178.79      159.14      9.41 o 
   4   0   9      457.83      474.44     23.05 o 
   5   0   9      340.80      348.13     21.15 o 
 -10   1   9       49.02       38.60      6.51 o 
  -9   1   9       31.38       30.22      5.17 o 
  -8   1   9        0.42       -2.99      3.51 o 
  -7   1   9      589.52      593.27     30.02 o 
  -6   1   9        1.99       -0.52      2.68 o 
  -5   1   9       97.83       93.20      3.58 o 
  -4   1   9     1943.12     1996.43     26.71 o 
  -3   1   9       62.41       79.50      3.53 o 
  -2   1   9        1.26        1.68      2.39 o 
  -1   1   9       83.25       91.83      3.90 o 
   0   1   9      253.81      233.34      6.25 o 
   1   1   9       39.83       36.40      3.48 o 
   2   1   9       35.82       36.96      4.82 o 
   3   1   9      181.27      184.13      7.54 o 
   4   1   9       25.27       22.51      4.74 o 
   5   1   9      239.15      249.42     11.95 o 
 -10   2   9       14.89       17.20      5.21 o 
  -9   2   9       38.83       37.69      6.22 o 
  -8   2   9      152.68      157.19     11.03 o 
  -7   2   9       26.61       25.52      3.42 o 
  -6   2   9        7.94        3.96      2.49 o 
  -5   2   9       73.47       77.64      3.93 o 
  -4   2   9        5.36        3.79      2.32 o 
  -3   2   9        9.12        8.42      2.19 o 
  -2   2   9       10.64       18.33      2.62 o 
  -1   2   9       76.24       75.62      3.78 o 
   0   2   9       19.54       15.61      3.13 o 
   1   2   9        3.63        8.46      3.22 o 
   2   2   9        7.12        7.02      3.54 o 
   3   2   9       50.03       44.97      4.49 o 
   4   2   9      135.21      126.73      7.25 o 
   5   2   9      137.26      124.46     10.43 o 
  -9   3   9       35.86       29.28      4.26 o 
  -8   3   9       18.82       21.01      3.64 o 
  -7   3   9      490.09      511.86     12.14 o 
  -6   3   9        6.54        3.83      2.82 o 
  -5   3   9      177.49      172.37      5.39 o 
  -4   3   9     1637.38     1696.38     27.20 o 
  -3   3   9      106.91      112.64      4.05 o 
  -2   3   9        4.98        0.46      2.61 o 
  -1   3   9      133.92      138.70      5.54 o 
   0   3   9      228.76      216.54      6.70 o 
   1   3   9       26.76       23.53      4.12 o 
   2   3   9       89.94       92.11      5.44 o 
   3   3   9      161.65      146.03      7.84 o 
   4   3   9        4.76        3.47      6.90 o 
   5   3   9      301.21      300.18     18.53 o 
  -9   4   9      180.20      159.87     11.58 o 
  -8   4   9      161.78      153.60      7.42 o 
  -7   4   9        0.21       -0.22      3.52 o 
  -6   4   9       39.34       37.16      3.87 o 
  -5   4   9      215.97      223.49      6.48 o 
  -4   4   9        2.06        4.03      2.53 o 
  -3   4   9      110.28      107.73      4.46 o 
  -2   4   9      166.53      178.17      7.34 o 
  -1   4   9       27.75       33.90      4.16 o 
   0   4   9       83.39       82.32      5.30 o 
   1   4   9      133.24      145.09      6.55 o 
   2   4   9        0.29       -2.01      4.61 o 
   3   4   9       82.92       83.86      9.90 o 
   4   4   9      325.29      308.59     15.57 o 
  -8   5   9        1.31       -2.90      9.40 o 
  -7   5   9      145.26      150.81      9.81 o 
  -6   5   9        6.93        3.90      4.15 o 
  -5   5   9       74.40       72.00      4.71 o 
  -4   5   9      657.55      679.44     15.67 o 
  -3   5   9       44.44       26.07      5.04 o 
  -2   5   9        1.78       -3.79      3.79 o 
  -1   5   9       16.20       12.67      3.89 o 
   0   5   9       74.11       83.16      5.87 o 
   1   5   9        3.00        8.57      4.52 o 
   2   5   9       14.27       16.47      5.94 o 
   3   5   9       26.47       24.89      6.49 o 
  -6   6   9        1.24       11.69     12.00 o 
  -5   6   9       67.69       64.55      5.77 o 
  -4   6   9        0.68        1.74      3.69 o 
  -3   6   9        7.83        8.68      4.36 o 
  -2   6   9       21.63       19.84      5.26 o 
  -1   6   9       10.25        7.16      6.63 o 
   0   6   9        9.98        7.21      6.59 o 
   1   6   9       13.47       23.17      8.77 o 
  -3   7   9       57.33       62.03      6.83 o 
  -2   7   9        2.62       -3.47      6.13 o 
 -10   0  10      187.08      203.97     16.95 o 
  -9   0  10       39.73       47.04     14.29 o 
  -8   0  10      690.99      713.34     34.81 o 
  -7   0  10      863.44      945.15     33.90 o 
  -6   0  10       16.70       19.01      5.38 o 
  -5   0  10      800.89      803.13     21.31 o 
  -4   0  10      754.36      770.39     21.18 o 
  -3   0  10        6.05        5.98      4.06 o 
  -2   0  10      189.04      187.23      8.95 o 
  -1   0  10     1552.86     1596.60     32.81 o 
   0   0  10      225.84      201.88     10.04 o 
   1   0  10      213.78      201.79     11.56 o 
   2   0  10      683.84      699.45     29.47 o 
   3   0  10       37.49       35.19      8.86 o 
   4   0  10       31.17       28.61      9.79 o 
 -10   1  10       62.79       62.62      7.18 o 
  -9   1  10      228.29      239.51     12.79 o 
  -8   1  10       60.95       53.83      6.37 o 
  -7   1  10      105.26      100.07      5.11 o 
  -6   1  10      422.40      446.53     11.00 o 
  -5   1  10      498.98      489.51     11.02 o 
  -4   1  10        9.03        8.16      2.83 o 
  -3   1  10        8.82       16.95      3.21 o 
  -2   1  10       12.94        4.03      2.87 o 
  -1   1  10       31.40       35.01      4.12 o 
   0   1  10     1029.19     1031.78     18.48 o 
   1   1  10      134.37      148.97      6.40 o 
   2   1  10       19.62       15.61      5.02 o 
   3   1  10        4.71        6.75      5.92 o 
   4   1  10       60.15       55.73      7.70 o 
  -9   2  10        0.08        5.33      4.75 o 
  -8   2  10      308.83      330.93     13.42 o 
  -7   2  10      452.59      465.56     13.13 o 
  -6   2  10       69.67       49.98      6.67 o 
  -5   2  10      316.32      311.21      8.47 o 
  -4   2  10      231.61      234.02      6.85 o 
  -3   2  10        0.34       -0.34      2.80 o 
  -2   2  10       11.18       11.84      4.13 o 
  -1   2  10      720.32      698.10     14.89 o 
   0   2  10      122.86      106.75      6.52 o 
   1   2  10       44.03       47.44      4.09 o 
   2   2  10      274.86      282.02      9.55 o 
   3   2  10        0.45        4.64      5.00 o 
   4   2  10        4.02        8.32      7.56 o 
  -9   3  10      285.07      285.02     13.61 o 
  -8   3  10       45.08       42.17      4.49 o 
  -7   3  10      126.65      122.23      6.16 o 
  -6   3  10      438.09      446.80     12.76 o 
  -5   3  10      507.19      494.85     14.35 o 
  -4   3  10        1.56        1.76      3.44 o 
  -3   3  10       16.74       18.86      2.95 o 
  -2   3  10        3.17        4.97      3.44 o 
  -1   3  10       72.22       76.13      4.97 o 
   0   3  10      868.79      866.13     19.28 o 
   1   3  10      210.14      220.15      8.31 o 
   2   3  10        8.62        4.92      4.17 o 
   3   3  10       17.64       19.54      6.81 o 
  -8   4  10      586.57      559.39     20.66 o 
  -7   4  10      389.40      374.76     12.69 o 
  -6   4  10       39.05       24.55      4.56 o 
  -5   4  10      654.67      640.17     28.12 o 
  -4   4  10      342.09      358.72     12.00 o 
  -3   4  10        0.13        1.20      3.53 o 
  -2   4  10       95.52       99.22      6.89 o 
  -1   4  10      981.76      992.39     37.93 o 
   0   4  10      113.79      106.98      7.01 o 
   1   4  10       86.38       75.91      6.38 o 
   2   4  10      546.64      577.67     22.35 o 
   3   4  10        7.69       14.71      7.01 o 
  -7   5  10       29.23       29.23      5.67 o 
  -6   5  10      157.53      156.11     10.86 o 
  -5   5  10      318.12      308.20     13.28 o 
  -4   5  10        0.40        4.47      4.36 o 
  -3   5  10       13.89       11.21      5.03 o 
  -2   5  10        0.77        4.11      5.30 o 
  -1   5  10       37.04       36.65      6.55 o 
   0   5  10      324.18      336.11     15.06 o 
   1   5  10       87.74       88.31      9.72 o 
   2   5  10        2.78       -9.37      9.37 o 
  -5   6  10      246.84      227.25     11.69 o 
  -4   6  10      118.25      123.29      8.00 o 
  -3   6  10        0.30       -4.91      5.45 o 
  -2   6  10        7.20        4.23      6.27 o 
  -1   6  10      369.29      385.69     19.29 o 
   0   6  10       46.02       34.83      8.48 o 
  -9   0  11      391.84      416.28     27.83 o 
  -8   0  11        8.48       14.78      7.39 o 
  -7   0  11       93.47       91.40     11.39 o 
  -6   0  11      796.98      806.13     30.51 o 
  -5   0  11       27.68       25.60      5.72 o 
  -4   0  11      483.56      482.82     17.63 o 
  -3   0  11      402.58      376.62     17.90 o 
  -2   0  11       11.71       12.36      6.29 o 
  -1   0  11      324.53      322.30     15.50 o 
   0   0  11      409.85      433.00     22.00 o 
   1   0  11      292.65      307.30     17.28 o 
   2   0  11      138.76      127.33     13.32 o 
   3   0  11      210.02      171.15     15.02 o 
  -9   1  11      101.93      110.01      9.20 o 
  -8   1  11       93.68       89.62      8.93 o 
  -7   1  11      187.69      195.47      9.72 o 
  -6   1  11       74.71       80.84      5.86 o 
  -5   1  11      513.08      526.88     13.86 o 
  -4   1  11      475.33      457.51     12.70 o 
  -3   1  11       46.39       42.28      4.73 o 
  -2   1  11      259.78      244.22      9.13 o 
  -1   1  11      784.32      762.42     19.72 o 
   0   1  11       13.25       11.65      5.51 o 
   1   1  11      429.00      506.43     16.68 o 
   2   1  11      335.32      318.55     14.39 o 
   3   1  11        0.17        2.83      6.95 o 
  -9   2  11      275.38      279.90     14.70 o 
  -8   2  11        1.74        6.95      4.73 o 
  -7   2  11        1.32       -2.73      4.50 o 
  -6   2  11      401.75      383.83     13.58 o 
  -5   2  11       57.54       48.98      4.82 o 
  -4   2  11      154.11      147.73      6.98 o 
  -3   2  11       69.44       63.55      5.53 o 
  -2   2  11       11.45        8.99      4.13 o 
  -1   2  11      126.77      114.96      6.74 o 
   0   2  11       82.75       93.11      7.16 o 
   1   2  11      163.97      166.87      9.61 o 
   2   2  11       64.26       71.40      7.55 o 
   3   2  11       37.22       45.77      8.46 o 
  -8   3  11      168.36      176.98     11.41 o 
  -7   3  11      116.83      122.10      8.71 o 
  -6   3  11       59.94       51.43      6.20 o 
  -5   3  11      643.56      654.68     21.09 o 
  -4   3  11      390.48      374.09     14.52 o 
  -3   3  11       47.35       50.21      4.72 o 
  -2   3  11      335.77      334.34     11.99 o 
  -1   3  11      779.64      789.02     22.46 o 
   0   3  11        2.20        1.07      5.47 o 
   1   3  11      389.26      442.65     16.77 o 
   2   3  11      417.38      439.25     17.29 o 
  -7   4  11       70.42       60.58      9.33 o 
  -6   4  11      468.15      491.90     18.99 o 
  -5   4  11       46.65       34.27      6.22 o 
  -4   4  11      377.65      385.34     15.52 o 
  -3   4  11      153.98      158.87      9.60 o 
  -2   4  11       37.70       37.36      7.44 o 
  -1   4  11      301.14      290.69     14.43 o 
   0   4  11      216.03      222.28     12.88 o 
   1   4  11      237.13      239.43     11.97 o 
  -6   5  11        5.09       13.51      7.86 o 
  -5   5  11      294.67      300.44     14.96 o 
  -4   5  11      168.62      175.79     10.75 o 
  -3   5  11        9.56        8.67      5.18 o 
  -2   5  11      108.80       92.56      8.45 o 
  -1   5  11      405.82      409.83     19.98 o 
   0   5  11        1.02       -3.54      6.97 o 
  -8   0  12        4.04       -4.49      7.85 o 
  -7   0  12        0.20       -1.31      7.09 o 
  -6   0  12      340.98      284.07     22.23 o 
  -5   0  12      447.94      431.10     20.14 o 
  -4   0  12      273.75      233.06     12.47 o 
  -3   0  12       53.85       42.94      9.97 o 
  -2   0  12      867.96      912.08     33.97 o 
  -1   0  12       77.34       74.39      9.89 o 
   0   0  12      124.30      114.52     12.63 o 
   1   0  12      694.45      776.53     34.59 o 
   2   0  12       79.35       66.02     14.75 o 
  -8   1  12        0.40        7.89      6.68 o 
  -7   1  12      197.07      195.80     11.76 o 
  -6   1  12       39.02       48.39      6.48 o 
  -5   1  12        7.96        3.91      5.36 o 
  -4   1  12      385.59      383.93     12.82 o 
  -3   1  12      217.52      217.73      9.36 o 
  -2   1  12        0.58        2.04      5.11 o 
  -1   1  12      155.76      158.01      9.50 o 
   0   1  12      111.37      130.53      8.72 o 
   1   1  12        5.94        4.34      6.65 o 
  -8   2  12        2.87       -6.23      6.23 o 
  -7   2  12        3.37        1.95      5.46 o 
  -6   2  12       68.37       65.57      8.11 o 
  -5   2  12      184.30      162.90      9.91 o 
  -4   2  12      220.41      198.36     11.26 o 
  -3   2  12        1.11        0.54      5.12 o 
  -2   2  12      358.02      365.40     14.47 o 
  -1   2  12       35.19       28.88      7.27 o 
   0   2  12       42.89       36.85      7.71 o 
   1   2  12      263.58      288.46     13.79 o 
  -7   3  12      247.69      243.41     12.79 o 
  -6   3  12       31.37       34.59      6.28 o 
  -5   3  12        6.91        1.26      5.16 o 
  -4   3  12      515.92      498.18     20.02 o 
  -3   3  12      182.95      174.07     10.62 o 
  -2   3  12        2.99       -0.41      6.06 o 
  -1   3  12      237.03      236.26     11.51 o 
   0   3  12      124.15      144.10     11.03 o 
  -5   4  12      343.93      327.72     15.22 o 
  -4   4  12      143.57      140.73     10.25 o 
  -3   4  12       33.81       38.59      7.21 o 
  -2   4  12      533.81      527.28     21.71 o 
  -1   4  12       72.53       51.46      8.98 o 
  -7   0  13      222.27      171.41     23.60 o 
  -6   0  13       16.54       35.02     12.70 o 
  -5   0  13      183.05      156.45     18.21 o 
  -4   0  13      240.36      240.38     21.18 o 
  -3   0  13       57.80       58.29     18.13 o 
  -2   0  13      164.28      162.38     13.83 o 
  -1   0  13      276.03      265.42     17.62 o 
   0   0  13       57.25       54.30     12.36 o 
  -7   1  13        7.81       12.43      9.01 o 
  -6   1  13        2.07        1.44      7.46 o 
  -5   1  13      102.24      114.59      9.42 o 
  -4   1  13        0.16        9.04      6.71 o 
  -3   1  13      145.68      153.56      9.46 o 
  -2   1  13      186.70      178.58     10.60 o 
  -1   1  13        1.59       -2.91      6.67 o 
  -6   2  13       18.20       21.20      9.15 o 
  -5   2  13       20.36       20.10      6.65 o 
  -4   2  13       68.34       65.16      9.13 o 
  -3   2  13       21.23       12.48      7.13 o 
  -2   2  13       31.72       29.71      8.52 o 
  -1   2  13       73.30       65.34      8.66 o 
  -4   3  13        1.11        2.98      9.09 o 
  -3   3  13      195.11      200.92     12.97 o 
                                                 
